# Supplementary material for: Investigating the Resistance Mechanism of Wheat Varieties to Fusarium Head Blight Using Comparative Metabolomics
Source: Int J Mol Sci. 2023 Feb 6;24(4):3214. doi: 10.3390/ijms24043214 (PMC9960685; doi:10.3390/ijms24043214)
Supplement: Supplementary file 1 [file ijms-24-03214-s001.zip]

Archive with 8 entries (7 files):
- ijms-2090828-supplementary/
- ijms-2090828-supplementary/SFIG-1.jpg
- ijms-2090828-supplementary/SFIG-2.jpg
- ijms-2090828-supplementary/TableS1.xlsx
- ijms-2090828-supplementary/TableS2.xlsx
- ijms-2090828-supplementary/TableS3.xlsx
- ijms-2090828-supplementary/TableS4.xlsx
- ijms-2090828-supplementary/TableS5.xlsx
