# Supplementary material for: Investigating the Resistance Mechanism of Wheat Varieties to Fusarium Head Blight Using Comparative Metabolomics
Source: Int J Mol Sci. 2023 Feb 6;24(4):3214. doi: 10.3390/ijms24043214 (PMC9960685; doi:10.3390/ijms24043214)
Supplement: Supplementary file 1 [file ijms-24-03214-s001.zip › ijms-2090828-supplementary/TableS1.xlsx]

## Sheet: relative
Compound Name	Formula	Ion mode	Class	Mass	RT	XM01	XM02	XM03	XM04	XM05	XM06	XM07	XM08	XM09	XM10	XM11	XM12	XM13	XM14	XM15	XM16	XM17	XM18	XM-QC-r001	XM-QC-r002	XM-QC-r003	mean						ratio (Fg vs water)			XM01	XM02	XM03	XM04	XM05	XM06	XM07	XM08	XM09	XM10	XM11	XM12	XM13	XM14
						YM158_Fg	YM158_Fg	YM158_Fg	YM158_water	YM158_water	YM158_water	AN8455_Fg	AN8455_Fg	AN8455_Fg	AN8455_water	AN8455_water	AN8455_water	SM3_Fg	SM3_Fg	SM3_Fg	SM3_water	SM3_water	SM3_water	qc	qc	qc	YM158_Fg	YM158_water	AN8455_Fg	AN8455_water	SM3_Fg	SM3_water	YM158	AN8455	SM3	YM158_Fg	YM158_Fg	YM158_Fg	YM158_water	YM158_water	YM158_water	AN8455_Fg	AN8455_Fg	AN8455_Fg	AN8455_water	AN8455_water	AN8455_water	SM3_Fg	SM3_Fg
deacetylcolchicine	C20H23NO5	Pos	Alkaloid	357.158	11.95	0.79485	4.83132	7.08547	0.366904	0.278363	0.456421	7.85163	0.868774	5.11038	0.597401	1.20851	0.337132	1	1.33661	1.1665	0.345807	0.257953	0.295843	1.67118	1.72832	1.73507	4.23721	0.367229	4.61026	0.714347	1.1677	0.299868	11.5383	6.45381	3.89406	-0.331245	2.27242	2.82486	-1.44653	-1.84496	-1.13156	2.97299	-0.202946	2.35343	-0.743229	0.273228	-1.56861	0	0.418579
Maritinamine	C16H21NO3	Pos	Alkaloid	275.153	14.67	0.865311	1	2.37775	0.834988	0.933969	0.800388	2.55399	0.700429	1.32809	0.848818	2.71902	1.14382	0.942359	1.76259	1.27289	0.975211	0.729987	0.741761	1.5875	1.67627	1.66517	1.41436	0.856448	1.5275	1.57055	1.32595	0.815653	1.65142	0.972587	1.62563	-0.208709	0	1.2496	-0.260173	-0.0985536	-0.321229	1.35275	-0.513689	0.409348	-0.236472	1.44309	0.193865	-0.085651	0.817697
agmatine	C5H14N4	Pos	Amines	130.122	1.42	1.71556	3.50243	6.5751	0.479334	0.677505	1.1055	3.00886	1.11818	2.69043	0.449377	1	0.664797	0.572527	0.679289	0.826153	0.165267	0.130417	0.162627	1.23419	1.23804	1.1875	3.93103	0.754114	2.27249	0.704725	0.692656	0.15277	5.21278	3.22465	4.53397	0.778684	1.80835	2.71701	-1.0609	-0.561697	0.144703	1.58922	0.161155	1.42783	-1.154	0	-0.589013	-0.804584	-0.557903
histamine	C5H9N3	Pos	Amines	111.08	1.38	0.999331	0.865231	1.81614	0.947157	0.554226	1.16924	2.86864	1	1.36285	1.16964	1.60827	1.79441	0.379537	0.72873	0.584845	0.443831	0.818265	0.746266	1.23438	1.28079	1.17317	1.2269	0.890207	1.74383	1.52411	0.564371	0.669454	1.37822	1.14416	0.843032	-0.000965821	-0.208842	0.860874	-0.0783241	-0.851454	0.225568	1.52037	0	0.446626	0.226067	0.685505	0.843512	-1.39769	-0.456543
Triethanolamine	C6H15NO3	Pos	Amines	149.106	1.79	0.990017	1.23877	1.14704	1.43616	0.861456	1.21704	0.969606	0.725782	0.832995	0.818974	0.766179	1.25572	0.609522	1.14699	1.03862	0.591397	1	0.803656	2.3099	2.27531	2.43753	1.12527	1.17155	0.842794	0.946958	0.931712	0.798351	0.9605	0.890001	1.16705	-0.0144748	0.308906	0.197914	0.522212	-0.215151	0.283379	-0.0445302	-0.462392	-0.26362	-0.288111	-0.384246	0.328517	-0.71425	0.197858
methionine	C5H11NO2S	Pos	Amino acids and derivatives	149.051	2.73	0.829753	0.459436	1.05397	1.23434	1.53313	1.0928	0.851341	0.327281	0.497003	1.34339	1.45807	2.26376	0.688006	0.627998	0.417334	0.983614	0.885923	1.22856	1.00153	1	1.00491	0.781054	1.28676	0.558541	1.68841	0.577779	1.0327	0.606994	0.33081	0.559485	-0.269246	-1.12206	0.0758377	0.303742	0.616477	0.128031	-0.232191	-1.6114	-1.00867	0.425874	0.544062	1.17872	-0.539506	-0.671169
arginine	C6H14N4O2	Pos	Amino acids and derivatives	174.112	1.53	0.470867	0.550031	1.1349	1.08891	1.47239	1.60808	0.703307	0.211868	0.482979	0.790787	0.841715	0.666357	1.24174	0.846788	0.654004	1.7337	1.43748	1.56553	1.02271	1	1.00488	0.718598	1.38979	0.466051	0.766286	0.914179	1.5789	0.517054	0.608195	0.578996	-1.08661	-0.862415	0.18256	0.122886	0.558164	0.685336	-0.507774	-2.23876	-1.04997	-0.338639	-0.248597	-0.585634	0.312368	-0.239928
valine	C5H11NO2	Pos	Amino acids and derivatives	117.079	1.66	1.06887	1.06114	1.19481	0.91594	0.898545	0.964713	1.29057	0.966499	1.24958	1.06673	1.05081	0.993927	0.959413	1	0.982861	0.895036	0.883872	0.773825	1.0653	1.06856	1.05717	1.10828	0.9264	1.16888	1.03716	0.980758	0.850911	1.19633	1.12701	1.1526	0.0960925	0.0856169	0.256786	-0.126675	-0.154337	-0.0518277	0.36801	-0.04916	0.321448	0.093194	0.0715077	-0.0087877	-0.059776	0
5-Aminopentanoic acid	C5H11NO2	Pos	Amino acids and derivatives	117.079	1.97	1.09242	1.57466	2.69411	0.731482	1.10635	1.13462	2.6739	0.0392398	1.99648	0.951403	0.698689	0.855577	0.843661	1	0.871742	0.739725	0.70585	0.658337	1.24511	1.26359	1.21332	1.78706	0.990818	1.56987	0.835223	0.905135	0.701304	1.80363	1.87959	1.29064	0.127531	0.65504	1.42981	-0.451105	0.145808	0.18221	1.41895	-4.67154	0.997456	-0.071871	-0.517277	-0.225031	-0.245264	0
ophthalmate	C11H19N3O6	Pos	Amino acids and derivatives	289.127	3.24	1.31483	1.28237	2.16665	1	1.05631	1.04956	2.67841	0.818817	1.77922	1.37867	0.949428	0.863772	0.759888	0.919952	0.768637	0.627436	0.605545	0.530182	1.02917	1.20223	0.915675	1.58795	1.03529	1.75882	1.06396	0.816159	0.587721	1.53382	1.65309	1.38868	0.39488	0.358809	1.11547	0	0.0790311	0.0697827	1.42138	-0.288387	0.831243	0.463277	-0.0748694	-0.211278	-0.396141	-0.12037
tyrosine	C9H11NO3	Pos	Amino acids and derivatives	181.074	4.05	1.43184	1.17199	2.50753	1.25108	1.72669	1.19922	0.775977	0.361795	0.464657	0.256984	0.472719	0.237785	1.05536	1.0662	1.12326	0.767133	0.757844	0.774635	0.993962	1.0062	1	1.70379	1.39233	0.534143	0.322496	1.08161	0.766537	1.2237	1.65628	1.41103	0.517866	0.228961	1.32627	0.323171	0.788006	0.262091	-0.365913	-1.46676	-1.10576	-1.96025	-1.08095	-2.07227	0.0777287	0.0924748
cycloleucine	C6H11NO2	Pos	Amino acids and derivatives	129.079	2.54	0.605413	1.33887	2.26642	0.508077	0.692422	0.471523	0.945302	0.972887	1.04693	1.30283	1.36715	0.868493	1.26666	1.63258	1.37709	0.833777	1.11437	1.08122	0.994136	0.990101	1	1.40357	0.557341	0.988372	1.17949	1.42544	1.00979	2.51833	0.837966	1.41162	-0.724008	0.421015	1.18042	-0.976882	-0.530276	-1.0846	-0.0811521	-0.0396557	0.066162	0.381651	0.451167	-0.203415	0.341024	0.707152
O-acetyl-L-serine	C5H9NO4	Neg	Amino acids and derivatives	147.053	1.93	1.18634	1.23894	1.04287	0.727693	0.663563	0.682864	2.62062	2.5378	2.51476	0.763799	0.837954	0.754821	0.85648	1	1.0967	0.783515	0.657374	0.648869	1.11909	1.15125	1.2906	1.15605	0.691373	2.55772	0.785525	0.984394	0.696586	1.6721	3.25607	1.41317	0.246512	0.309102	0.0605548	-0.458598	-0.591695	-0.550331	1.38991	1.34358	1.33042	-0.388735	-0.255057	-0.405793	-0.223509	0
gamma-guanidinobutyric acid	C5H11N3O2	Pos	Amino acids and derivatives	145.085	2.55	1.08376	1.32455	2.38462	0.897098	1.1082	0.976216	1.04334	1.21445	0.830587	0.722563	0.958413	0.897833	0.995775	1.14323	1.11919	0.900433	0.674663	0.700199	1.02326	1.00249	1	1.59764	0.993838	1.02946	0.859603	1.08607	0.758432	1.60755	1.1976	1.43199	0.11604	0.405507	1.25376	-0.156662	0.148216	-0.0347284	0.0612139	0.280302	-0.267797	-0.468805	-0.06128	-0.155481	-0.0061086	0.19312
actinonin	C19H35N3O5	Neg	Amino acids and derivatives	385.257	5.67	0.998276	1.0704	1.06537	0.814034	1.34557	1.19195	0.899393	0.794669	1.2031	0.852739	0.863866	1.09905	1.10758	1	1.23421	0.803583	0.590239	0.867631	1.2062	0.701752	1.2255	1.04468	1.11718	0.965722	0.938553	1.11393	0.753818	0.935101	1.02895	1.47772	-0.00248953	0.0981478	0.0913508	-0.29684	0.428213	0.253327	-0.152976	-0.331574	0.266762	-0.229824	-0.21112	0.136262	0.147408	0
proline	C5H9NO2	Pos	Amino acids and derivatives	115.064	1.76	0.585224	1	1.4381	0.501115	0.609537	0.738996	1.76491	0.816225	1.32756	1.03804	1.02179	1.24068	0.855219	1.02324	0.891375	0.629727	0.536007	0.683762	1.03162	1.02128	1.03113	1.00777	0.61655	1.3029	1.10017	0.923278	0.616499	1.63454	1.18427	1.49762	-0.77294	0	0.524164	-0.996787	-0.714213	-0.436361	0.819593	-0.292961	0.408779	0.053859	0.0310942	0.311125	-0.225635	0.0331468
reduced glutathione	C10H17N3O6S	Pos	Amino acids and derivatives	307.084	2.83	1.7631	0.980099	1.38611	0.757938	1.24819	0.923817	0.439186	0.657113	0.361229	0.888459	0.888827	1.14459	1.37565	1.50421	1.56532	0.904779	1.04085	1.01726	1	1.00308	0.981987	1.37644	0.97665	0.485843	0.97396	1.48173	0.98763	1.40934	0.498832	1.50028	0.818113	-0.0290004	0.471039	-0.399848	0.319842	-0.114322	-1.1871	-0.605787	-1.46901	-0.170622	-0.170025	0.194837	0.460109	0.589002
(R)-S-lactoylglutathione	C13H21N3O8S	Neg	Amino acids and derivatives	379.104	4.13	1.22019	1.55516	1.17953	0.803312	1	1.09768	2.51432	2.133	2.22234	0.79479	0.442633	0.52384	0.436861	0.660664	0.558954	0.413454	0.298109	0.229615	1.01642	1.02841	1.2051	1.31829	0.966996	2.28988	0.587088	0.55216	0.313726	1.36329	3.90041	1.76001	0.287107	0.637067	0.238207	-0.315968	0	0.134453	1.33017	1.09288	1.15208	-0.331355	-1.17582	-0.932801	-1.19475	-0.598011
argininosuccinate	C10H18N4O6	Pos	Amino acids and derivatives	290.122	1.87	1.15042	1.68752	2.65025	0.495051	0.570662	0.707895	1.56739	0.137627	0.852364	0.627856	0.66536	0.442012	1.41048	1.55344	1.46514	1	0.637485	0.851492	1.19691	1.1268	1.25751	1.8294	0.591203	0.85246	0.578409	1.47635	0.829659	3.09436	1.4738	1.77947	0.202158	0.754909	1.40613	-1.01435	-0.80929	-0.498393	0.648365	-2.86117	-0.230459	-0.671494	-0.587794	-1.17784	0.496184	0.635467
oxidized glutathione	C20H32N6O12S2	Neg	Amino acids and derivatives	612.151	3.98	1.085	1.76807	3.24174	0.784199	0.31306	0.747883	1.74415	1.76806	1.11558	0.555459	0.57478	0.25672	1.17372	1.24581	1.10608	0.464989	0.296238	0.528143	0.99413	1.01198	1	2.03161	0.615047	1.5426	0.46232	1.1752	0.42979	3.30317	3.33665	2.73436	0.117701	0.822176	1.69677	-0.350708	-1.67549	-0.419116	0.802523	0.822169	0.157799	-0.848248	-0.798919	-1.96173	0.231087	0.31708
gamma-aminobutyrate	C4H9NO2	Pos	Amino acids and derivatives	103.063	1.64	0.846021	2.93933	3.15025	0.779098	0.335694	0.76049	4.10418	0.992367	3.80681	0.3424	0.409099	1.02705	1	1.23563	1.36951	0.366294	0.39168	0.432045	1.51363	1.52447	1.53889	2.31187	0.625094	2.96778	0.59285	1.20172	0.396673	3.69843	5.00596	3.02949	-0.241235	1.55549	1.65547	-0.360124	-1.57478	-0.394999	2.03709	-0.0110545	1.92858	-1.54624	-1.28948	0.0385087	0	0.305252
Glu Glu	C10H16N2O7	Neg	Amino acids and derivatives	276.095	2.52	1.09649	2.56978	6.11491	0.566771	0.484363	1.37421	2.24266	1.05015	1.25177	0.0605021	0.385601	0.167167	1.18215	0.784293	1.18332	0.362015	0.483758	0.190984	1.01497	0.961936	1	3.26039	0.808447	1.51486	0.204423	1.04992	0.345586	4.03291	7.41042	3.03809	0.132895	1.36164	2.61233	-0.819163	-1.04584	0.458601	1.16521	0.0706012	0.323971	-4.04687	-1.37482	-2.58064	0.241411	-0.350536
S-ribosylhomocysteine	C9H17NO6S	Pos	Amino acids and derivatives	267.078	1.82	1.85814	1.76037	2.42585	0.527409	0.606711	0.567754	1.11997	1	1.26563	0.628873	0.564802	0.444816	1.10213	1.41534	1.66739	0.509943	0.448677	0.407413	1.02225	0.891614	1.14179	2.01479	0.567291	1.12853	0.546164	1.39495	0.455344	3.55159	2.06629	3.06351	0.893862	0.815875	1.27849	-0.923006	-0.720918	-0.816663	0.163457	0	0.339859	-0.669158	-0.824184	-1.16872	0.140289	0.501147
2-aminoadipic acid	C6H11NO4	Pos	Amino acids and derivatives	161.069	1.81	1.41748	2.12425	3.17687	0.84849	0.613459	0.87688	2.63251	0.646729	2.07671	0.539207	0.733147	0.776207	1	1.57871	1.31872	0.542304	0.398548	0.299495	1.25968	1.30674	1.2319	2.23953	0.77961	1.78532	0.682854	1.29914	0.413449	2.87263	2.61449	3.14221	0.503326	1.08696	1.66761	-0.23703	-0.704962	-0.189548	1.39644	-0.628767	1.0543	-0.891089	-0.447826	-0.365487	0	0.658747
cystine	C6H12N2O4S2	Pos	Amino acids and derivatives	240.023	1.53	2.27655	1.76314	1.63	0.57596	0.649957	0.466097	1.48834	1	1.02839	0.553626	0.887556	0.580124	1.0376	1.36681	1.25165	0.347355	0.448837	0.354305	1.06365	1.15376	0.962072	1.8899	0.564004	1.17224	0.673769	1.21869	0.383499	3.35086	1.73983	3.17781	1.18685	0.81815	0.704873	-0.79596	-0.621584	-1.1013	0.573705	0	0.0403811	-0.853015	-0.17209	-0.785567	0.0532486	0.450816
phenylalanine	C9H11NO2	Neg	Amino acids and derivatives	165.079	4.7	1.7194	1.66997	1.68428	0.7036	0.661846	0.588209	1.39466	1.59834	0.871216	0.331591	0.453692	0.370266	1.33606	1.2273	1.36897	0.370147	0.419153	0.410661	1.00931	1	1.04295	1.69122	0.651218	1.28807	0.385183	1.31078	0.399987	2.597	3.34406	3.27705	0.781905	0.739824	0.752128	-0.507173	-0.595433	-0.7656	0.479911	0.676578	-0.198898	-1.59252	-1.14022	-1.43336	0.417985	0.295492
S-glutathionyl-cysteine	C13H22N4O8S2	Neg	Amino acids and derivatives	426.087	1.79	1.00651	1.89511	1.6249	0.560021	0.447146	0.352018	2.27177	1.70401	1.71243	0.412609	0.550937	0.429943	0.966183	1.33675	1.54301	0.332103	0.516184	0.324731	1	1.11262	1.0745	1.50884	0.453062	1.89607	0.464496	1.28198	0.391006	3.33032	4.082	3.27868	0.00935456	0.92228	0.700354	-0.836447	-1.16118	-1.50628	1.18382	0.768937	0.776049	-1.27715	-0.860041	-1.21778	-0.0496324	0.418733
N-acetylisoleucine	C8H15NO3	Neg	Amino acids and derivatives	173.105	6.04	1.47159	2.39841	1.91284	0.319009	0.361797	0.363967	1.86326	1.77855	1.50111	0.249812	0.19657	0.232353	1.35642	1.91872	1.5823	0.43554	0.389449	0.433881	1.05579	1	0.954639	1.92761	0.348257	1.71431	0.226245	1.61914	0.419623	5.53503	7.57721	3.85856	0.55738	1.26208	0.935715	-1.64833	-1.46675	-1.45812	0.897827	0.830705	0.586028	-2.00109	-2.34688	-2.10561	0.4398	0.940142
tyrosylglutamate	C14H18N2O6	Pos	Amino acids and derivatives	310.117	4.55	1.2512	2.6151	2.91766	0.40429	0.440513	0.351038	2.54681	0.950715	2.78718	0.767058	1.04821	0.518253	1.55292	1.69649	1.3651	0.532296	0.277048	0.384438	0.750665	1	1.10421	2.26132	0.398614	2.0949	0.777842	1.53817	0.397927	5.67296	2.69323	3.86546	0.323314	1.38687	1.54481	-1.30654	-1.18274	-1.5103	1.34869	-0.0729159	1.47881	-0.382593	0.0679339	-0.948272	0.634984	0.762551
spermidine	C7H19N3	Pos	Amino acids and derivatives	145.158	1.3	1.13013	1.91632	6.6914	0.246896	0.347363	0.524215	1.97537	1.13823	2.6624	0.797218	0.431948	0.401721	1.00753	1.33416	1.08363	0.347827	0.20154	0.280177	1.03585	0.964005	1	3.24595	0.372825	1.92533	0.543629	1.14177	0.276515	8.70636	3.54163	4.12916	0.176484	0.938336	2.74231	-2.01802	-1.52548	-0.931769	0.98212	0.186794	1.41273	-0.326954	-1.21107	-1.31573	0.0108221	0.41593
N-acetylcitrulline	C8H15N3O4	Pos	Amino acids and derivatives	217.106	1.64	1.22386	2.51948	2.71569	0.189459	0.189459	0.189459	4.41014	1	0.747391	0.189459	1.70538	0.580932	0.378919	1.227	1.21717	0.189459	0.189459	0.189459	2.12169	1.43071	2.24129	2.15301	0.189459	2.05251	0.825258	0.941029	0.189459	11.364	2.48711	4.96692	0.291439	1.33312	1.44132	-2.40004	-2.40004	-2.40004	2.14082	0	-0.420065	-2.40004	0.770096	-0.783558	-1.40004	0.295137
N-acetylleucine	C8H15NO3	Neg	Amino acids and derivatives	173.105	6.14	1.33153	2.25143	1.97062	0.343051	0.315839	0.406698	2.02151	1.60928	1.83681	0.190543	0.131895	0.168144	1.18555	1.79889	1.64743	0.310786	0.31861	0.289135	1	0.950465	1.00298	1.85119	0.355196	1.82253	0.163527	1.54396	0.306177	5.21175	11.1451	5.04269	0.413081	1.17084	0.978652	-1.5435	-1.66274	-1.29797	1.01544	0.686413	0.877204	-2.39181	-2.92254	-2.57223	0.245556	0.847104
homomethionine	C6H13NO2S	Pos	Amino acids and derivatives	163.067	3.22	0.615253	0.783046	1.56996	0.138817	0.0693915	0.106752	6.73992	2.22586	4.47821	1	0.843838	0.604181	1.10281	1.10684	1.30396	0.220749	0.228817	0.227031	1.61287	1.69298	1.42753	0.98942	0.104987	4.48133	0.816006	1.1712	0.225532	9.42425	5.49178	5.19307	-0.700749	-0.352831	0.650729	-2.84875	-3.8491	-3.22767	2.75273	1.15436	2.16292	0	-0.244963	-0.726947	0.141188	0.146447
5-Hydroxyectoine	C6H10N2O3	Pos	Amino acids and derivatives	158.068	1.86	0.493713	1.68263	1	0.34208	0.346297	0.144578	1.78924	1.19745	2.19227	1.90174	2.77032	2.68941	0.751611	0.927262	1.00633	0.175676	0.0684275	0.131816	0.919375	1.01675	1.04989	1.05878	0.277651	1.72632	2.45382	0.895068	0.125307	3.81335	0.703522	7.14302	-1.01825	0.750718	0	-1.5476	-1.52992	-2.79008	0.839348	0.259962	1.13242	0.927324	1.47005	1.42729	-0.411942	-0.108952
N-acetylmethionine	C7H13NO3S	Neg	Amino acids and derivatives	191.061	5.41	1.91439	2.20037	2.28369	0.311902	0.141315	0.208448	1.67462	2.12659	1.26501	0.184031	0.263897	0.269662	1.6531	2.41481	1.60766	0.20286	0.252672	0.325163	0.983826	1	1.12524	2.13282	0.220555	1.68874	0.239197	1.89186	0.260232	9.67024	7.06006	7.26989	0.936882	1.13775	1.19137	-1.68084	-2.82302	-2.26224	0.743836	1.08854	0.339152	-2.44198	-1.92196	-1.89078	0.725171	1.27191
2,6-diaminopimelic acid	C7H14N2O4	Pos	Amino acids and derivatives	190.095	1.73	0.870946	3.15187	3.87812	0.174127	0.243575	0.314905	5.49792	1.09477	2.37857	0.144236	0.198743	0.209273	1	2.17708	1.65471	0.167319	0.182475	0.172881	1.43958	1.47279	1.46256	2.63365	0.244202	2.99042	0.184084	1.6106	0.174225	10.7847	16.2449	9.24435	-0.199344	1.65621	1.95536	-2.52179	-2.03756	-1.66701	2.45889	0.130634	1.25009	-2.7935	-2.33103	-2.25654	0	1.1224
tryptophan	C11H12N2O2	Pos	Amino acids and derivatives	204.09	5.24	1.73008	1.59202	2.55475	0.481097	0.489072	0.513586	1.1586	0.887343	1.21425	0.40272	0.457445	0.357295	1.6416	1.89022	2.24055	0.194724	0.175761	0.242251	1.01049	1.00219	1	1.95895	0.494585	1.08673	0.40582	1.92412	0.204245	3.96079	2.67787	9.42065	0.790842	0.670856	1.35318	-1.0556	-1.03188	-0.961322	0.212383	-0.172437	0.28007	-1.31215	-1.12833	-1.48481	0.715101	0.918556
N6-acetyllysine	C8H16N2O3	Pos	Amino acids and derivatives	188.116	2.84	1.48399	2.29747	2.71995	0.454255	0.197879	0.267641	2.10484	1	1.51481	0.482395	1.15858	0.465471	1.06093	1.04845	1.15734	0.161329	0.106231	0.0257428	0.99528	0.969405	1.0529	2.16714	0.306592	1.53988	0.702149	1.08891	0.0977678	7.06848	2.1931	11.1377	0.56948	1.20005	1.44358	-1.13843	-2.33731	-1.90163	1.07371	0	0.599134	-1.05171	0.212359	-1.10324	0.085333	0.0682613
5-methoxytryptamine	C11H14N2O	Pos	Amino acids and derivatives	190.11	4.59	5.87712	4.78996	8.79926	0.0870374	0.674278	0.421723	1.25778	0.868072	1	0.0435187	0.0435187	0.0435187	6.10979	16.555	9.53907	0.251607	0.0435187	0.0435187	2.98429	2.21229	2.37058	6.48878	0.394346	1.04195	0.0435187	10.7346	0.112881	16.4545	23.9426	95.0963	2.55511	2.26001	3.13738	-3.52222	-0.568584	-1.24563	0.330881	-0.204113	0	-4.52222	-4.52222	-4.52222	2.61112	4.04919
ornithine	C5H12N2O2	Neg	Amino acids and derivatives	132.089	1.51	0.505176	0.687487	0.524772	1.27752	1.34264	1.62497	0.968056	0.648468	0.649346	1	1.10394	0.801245	1.24298	0.840115	0.668262	2.01361	1.26705	1.56769	1.17608	0.917405	1.17316	0.572478	1.41505	0.75529	0.968396	0.917119	1.61612	0.404565	0.779939	0.567483	-0.985142	-0.540596	-0.930238	0.35335	0.42507	0.700417	-0.0468377	-0.624894	-0.62294	0	0.142665	-0.319685	0.313804	-0.251342
fructosyl glutamate	C11H19NO9	Neg	Amino acids and derivatives	309.105	1.68	0.647408	1	1.16391	1.59872	1.73901	0.879574	0.853708	1.55921	0.756675	1.14641	1.43846	0.971371	0.659024	0.745699	0.817793	0.975239	1.19746	0.847234	1.26915	1.41766	1.26652	0.937104	1.40577	1.05653	1.18541	0.740839	1.00664	0.666614	0.891276	0.735949	-0.627254	0	0.218974	0.676915	0.798266	-0.185124	-0.228186	0.640811	-0.402253	0.19712	0.524525	-0.041906	-0.601596	-0.423335
Ectoine	C6H10N2O2	Pos	Amino acids and derivatives	142.074	1.73	0.970909	1	1.3101	1.01775	1.09378	1.27278	0.82448	0.291923	0.531771	0.583649	0.650558	0.736947	1.28457	1.38728	1.36059	1.29713	1.10045	1.11487	0.971949	0.917653	0.920781	1.09367	1.12811	0.549391	0.657051	1.34415	1.17082	0.969475	0.836147	1.14804	-0.0425926	0	0.389679	0.0253834	0.129329	0.347986	-0.278444	-1.77634	-0.911122	-0.776828	-0.62025	-0.440368	0.361287	0.472259
symmetric dimethylarginine	C8H18N4O2	Pos	Amino acids and derivatives	202.143	1.77	0.788953	1.43444	2.59504	0.523274	0.760908	0.77463	1.85831	0.918735	1.47025	0.508871	0.54307	0.596893	1.1843	1.46253	1.56081	0.630701	0.54689	1.2212	1	1.04286	1.00224	1.60615	0.686271	1.41576	0.549611	1.40255	0.799597	2.3404	2.57594	1.75407	-0.341989	0.520485	1.37576	-0.934363	-0.394205	-0.36842	0.893994	-0.122279	0.556057	-0.974628	-0.880789	-0.744456	0.24404	0.548464
glutamic acid	C5H9NO4	Pos	Amino acids and derivatives	147.053	1.63	1.00791	0.600666	0.717381	1.12916	0.89838	0.853368	0.509743	0.383636	0.492659	0.963275	1.041	1.03631	1.17861	1.11214	1.0546	1.05087	0.98899	0.866942	1.00186	1.02301	1	0.775319	0.960302	0.462013	1.01353	1.11512	0.968935	0.807369	0.455846	1.15087	0.0113654	-0.735364	-0.479189	0.175248	-0.154602	-0.22876	-0.972159	-1.38219	-1.02134	-0.053981	0.0579681	0.0514603	0.237083	0.153339
glutamine	C5H10N2O3	Pos	Amino acids and derivatives	146.069	1.58	0.776599	0.581908	1.07068	1.29764	1.01943	1.30692	0.688207	0.306844	0.444105	0.782557	1.07812	1.24879	1	0.708521	0.704071	0.974753	1.28102	0.969984	1.01342	1.0087	1.01912	0.80973	1.208	0.479719	1.03649	0.804197	1.07525	0.670308	0.462831	0.747914	-0.364758	-0.781136	0.0985302	0.375894	0.0277611	0.386169	-0.539085	-1.70442	-1.17103	-0.353733	0.108511	0.320532	0	-0.497117
amino oxononanoic acid	C9H17NO3	Neg	Amino acids and derivatives	187.121	6.1	1.42011	1	1.11465	0.833917	0.791595	0.874941	0.889472	1.09355	0.898119	0.969558	1.31653	1.19197	0.825633	1.05551	0.760305	1.22593	1.17266	0.960359	0.982578	1.185	1.08353	1.17825	0.833484	0.960382	1.15935	0.880483	1.11965	1.41365	0.828377	0.786392	0.506002	0	0.156592	-0.262024	-0.337166	-0.192743	-0.168978	0.129025	-0.155022	-0.0446004	0.396741	0.253349	-0.276427	0.0779408
N2-Succinyl-L-arginine	C10H18N4O5	Pos	Amino acids and derivatives	274.127	1.66	0.47662	1.19902	1.8432	1.03437	1.21203	0.891177	1.48077	0.0453934	0.816129	0.711584	1.05228	1.25445	0.790531	0.993495	0.713297	0.962409	1.05321	0.987652	1	1.02379	1.0006	1.17295	1.04586	0.780765	1.0061	0.832441	1.00109	1.12152	0.776028	0.831535	-1.06909	0.261858	0.882214	0.048756	0.277423	-0.166216	0.566351	-4.46137	-0.293131	-0.490893	0.0735139	0.327058	-0.339105	-0.00941523
homocysteine	C4H9NO2S	Pos	Amino acids and derivatives	135.034	1.86	1.18848	0.533008	1.4075	0.68948	1.47408	1.34018	4.02826	0.885658	1.42321	1.24306	1.07925	1.61033	0.944025	0.746806	0.868316	0.728967	0.791074	0.676418	1.00703	0.443418	1	1.043	1.16791	2.11238	1.31088	0.853049	0.732153	0.893042	1.61142	1.16512	0.249114	-0.907771	0.493138	-0.536419	0.559818	0.422422	2.01016	-0.175178	0.509147	0.313901	0.110028	0.687359	-0.0831038	-0.421194
aspartate	C4H7NO4	Neg	Amino acids and derivatives	133.032	1.58	1.05935	0.637428	0.958678	1.20645	0.929955	0.884899	0.604708	0.567536	0.351659	0.829938	1.05608	1.14881	1.1152	1.01003	1.07268	1.05562	0.863824	0.727911	1	1.04545	1.0664	0.885151	1.0071	0.507968	1.01161	1.06597	0.88245	0.878909	0.502137	1.20796	0.0831752	-0.649667	-0.0608823	0.270769	-0.104767	-0.176415	-0.72569	-0.817217	-1.50775	-0.268924	0.0787214	0.200142	0.157296	0.0143985
serine	C3H7NO3	Pos	Amino acids and derivatives	105.043	1.55	0.869776	0.497458	0.785518	1	1.21255	1.28286	0.536677	0.279062	0.401065	1.27633	1.21175	1.05445	1.06134	0.941466	0.80387	1.10453	1.10307	1.01592	0.995797	0.994964	1.00497	0.717584	1.16514	0.405601	1.18085	0.935559	1.07451	0.61588	0.343484	0.870687	-0.201283	-1.00735	-0.348284	0	0.278039	0.359368	-0.897873	-1.84134	-1.31809	0.352	0.277095	0.0764958	0.0858876	-0.0870191
arginyl-asparagine	C10H20N6O4	Pos	Amino acids and derivatives	288.155	5.72	0.743189	0.99579	1.34533	1.02486	1.04927	1.21216	1.54747	0.804994	1.23595	1.14009	0.707008	0.805541	0.965182	1	0.881965	0.731624	0.950877	0.807601	1.09307	1.22607	1.00907	1.0281	1.09543	1.19614	0.884212	0.949049	0.830034	0.938535	1.35277	1.14339	-0.428199	-0.00608712	0.427958	0.0354321	0.0693918	0.277581	0.629916	-0.312949	0.305617	0.189145	-0.500202	-0.311971	-0.0511276	0
L-2-amino-6-oxoheptanedioate	C7H11NO5	Pos	Amino acids and derivatives	189.064	1.81	1.24303	1.56076	1.46319	0.876593	0.728213	0.937194	1.53868	1.78497	1.33868	0.696837	0.964406	0.871508	1.05524	1.05686	1.02366	0.807228	0.996956	1	0.923125	1.02084	0.777982	1.42233	0.847333	1.55411	0.844251	1.04525	0.934728	1.67859	1.84082	1.11824	0.31386	0.642249	0.549116	-0.190022	-0.457567	-0.0935808	0.621694	0.835902	0.420813	-0.521106	-0.0522875	-0.198413	0.0775649	0.0797782
norvaline	C5H11NO2	Pos	Amino acids and derivatives	117.079	2.52	1.05961	1.49112	2.55098	0.707388	1	1.07257	2.54342	1.00969	1.31179	0.871656	0.661084	0.809702	0.794175	0.942269	0.808749	0.693598	0.630475	0.858957	1.2317	1.1794	1.16097	1.70057	0.926653	1.62164	0.780814	0.848398	0.727677	1.83518	2.07686	1.1659	0.083533	0.576399	1.35105	-0.499427	0	0.101073	1.34677	0.0139166	0.391542	-0.198168	-0.597095	-0.304538	-0.332471	-0.0857895
Miraxanthin-V	C17H18N2O6	Pos	Amino acids and derivatives	346.116	6.24	1.67326	2.77868	4.76167	1.73896	1.57027	1.96788	0.316818	0.418519	1.10475	0.414799	0.829233	0.849569	1	0.855329	1.4551	0.53756	0.990875	0.848281	1.3207	0.87297	1.25372	3.07121	1.75904	0.613362	0.697867	1.10348	0.792239	1.74596	0.87891	1.39286	0.742664	1.4744	2.25147	0.798223	0.651017	0.976639	-1.65827	-1.25664	0.14372	-1.26952	-0.270151	-0.235197	0	-0.225449
leucine	C6H13NO2	Pos	Amino acids and derivatives	131.094	4.13	1.29365	1.74536	2.70646	0.520717	1.08908	0.677645	2.82472	1.09741	2.29582	0.382135	0.395677	0.456415	0.914349	0.863266	1	0.552678	0.752064	0.972844	1.52598	1.53658	1.53396	1.91516	0.762479	2.07265	0.411409	0.925872	0.759195	2.51175	5.03793	1.21954	0.371452	0.803521	1.43641	-0.941429	0.123104	-0.561398	1.49811	0.1341	1.19901	-1.38785	-1.33761	-1.13158	-0.129183	-0.212123
histidine	C6H9N3O2	Pos	Amino acids and derivatives	155.069	1.5	1.0132	1.03781	1.37522	1.04825	1.27196	1.1089	0.701443	0.525265	0.525757	0.426902	0.431806	0.34162	1	1.14704	1.1004	1.0472	0.957274	1.03603	0.841803	0.84794	0.850865	1.14208	1.14304	0.584155	0.400109	1.08248	1.0135	0.999158	1.45999	1.06806	0.0189146	0.0535442	0.459661	0.0679897	0.347056	0.149127	-0.511601	-0.928883	-0.927532	-1.22802	-1.21155	-1.54954	0	0.197922
S-adenosylhomocysteine	C14H20N6O5S	Neg	Amino acids and derivatives	384.122	3.96	0.999024	1.36728	1.76764	0.403969	0.376342	0.463306	1.64331	2.66605	1.19153	3.55186	0.837	1.01985	0.476843	0.548896	1	0.725118	0.326423	0.240592	1.2052	1.32706	1.33203	1.37798	0.414539	1.83363	1.8029	0.675246	0.430711	3.32413	1.01704	1.56775	-0.00140903	0.451311	0.821822	-1.30768	-1.40988	-1.10996	0.716604	1.4147	0.252821	1.82858	-0.2567	0.0283567	-1.06842	-0.865395
acetylhomoserine	C6H11NO4	Pos	Amino acids and derivatives	161.069	2.53	0.875056	0.863451	1.57529	1.35736	1.46238	1.42599	0.893913	0.2102	0.762512	1.36237	1.83281	1.24273	1.13254	0.83348	0.837275	1.17426	1.02354	1	0.932062	0.985956	0.897761	1.1046	1.41524	0.622208	1.4793	0.934431	1.06593	0.780501	0.420609	0.876631	-0.192553	-0.211814	0.655615	0.440804	0.548321	0.511961	-0.161793	-2.25017	-0.391168	0.446117	0.874054	0.313514	0.179559	-0.26278
N-succinylglutamate	C9H13NO7	Pos	Amino acids and derivatives	247.075	1.87	1.1355	0.888539	1.01125	1.20285	1.75135	1.08864	0.626247	0.189912	0.172879	1.14043	0.947856	1.14096	0.964159	1.04409	0.647473	1.06047	0.939533	1	1.06408	0.658259	0.824036	1.01176	1.34761	0.329679	1.07642	0.885239	1	0.75078	0.306275	0.885239	0.183323	-0.170493	0.0161382	0.266455	0.808467	0.122529	-0.675197	-2.3966	-2.53217	0.189581	-0.0772609	0.19025	-0.0526571	0.06224
lysine	C6H14N2O2	Pos	Amino acids and derivatives	146.106	1.45	0.955888	1.40147	2.8397	0.961858	1.44679	1.44016	2.02871	0.723502	1.92244	0.760174	0.639861	0.721229	0.925267	0.864325	0.877911	1.04652	0.81976	1	1.1443	1.16075	1.14281	1.73235	1.28294	1.55822	0.707088	0.889168	0.955426	1.3503	2.20371	0.93065	-0.0650871	0.486938	1.50574	-0.0561046	0.532854	0.526231	1.02056	-0.466932	0.942937	-0.395599	-0.644169	-0.47147	-0.112058	-0.210354
glutamyl-leucine	C11H20N2O5	Pos	Amino acids and derivatives	260.137	5.25	0.966931	2.93684	5.22125	0.554396	1.20826	1.13055	6.09565	1.32854	3.77095	0.417265	0.545506	0.645615	0.847975	0.814795	0.832719	1	0.510338	0.732514	1.64083	1.73619	1.74067	3.04167	0.964402	3.73172	0.536129	0.831829	0.747617	3.15395	6.96049	1.11264	-0.0485153	1.55427	2.3844	-0.85101	0.272928	0.177026	2.60778	0.409847	1.91493	-1.26096	-0.874333	-0.631253	-0.237907	-0.295492
N(alpha)-acetyldiaminobutyrate	C6H12N2O3	Pos	Amino acids and derivatives	160.085	1.79	1.07161	1.16163	1.58402	1.00805	0.887438	1.0864	1.22201	0.450315	1	0.959495	1.1311	0.994226	0.951731	0.987981	0.864284	0.868246	0.997577	0.807064	1.009	1.00729	1.06638	1.27242	0.993962	0.890775	1.02827	0.934665	0.890962	1.28015	0.866282	1.04905	0.0997735	0.216148	0.663592	0.0115692	-0.172281	0.119551	0.289257	-1.15099	0	-0.0596526	0.177725	-0.00835389	-0.0713744	-0.0174444
methylhistidine	C7H11N3O2	Pos	Amino acids and derivatives	169.085	1.52	1.33307	0.967656	1.35843	1.66911	1.23451	0.939956	0.998959	0.699594	0.752293	1.06255	1.09369	0.89299	0.92895	1	0.92367	0.845733	0.821603	1.06338	1.16369	1.12063	1.14419	1.21972	1.28119	0.816949	1.01641	0.950873	0.910239	0.95202	0.80376	1.04464	0.414756	-0.0474336	0.441945	0.739078	0.303941	-0.0893349	-0.00150309	-0.51541	-0.410633	0.0875249	0.129206	-0.163284	-0.106328	0
merodesmosine	C18H34N4O6	Neg	Amino acids and derivatives	402.247	5.67	0.868698	1.11181	1.05957	0.840937	1.15552	0.971796	1.03539	1.11336	1.04447	0.843021	0.972628	1.21957	0.936492	0.87888	1.23686	0.877233	0.897914	1.04953	0.987845	1	1.22268	1.01336	0.989417	1.0644	1.01174	1.01741	0.941558	1.0242	1.05206	1.08056	-0.203073	0.152912	0.0834826	-0.24993	0.208538	-0.0412742	0.0501703	0.154921	0.0627645	-0.24636	-0.0400401	0.286367	-0.0946618	-0.186262
O-succinylhomoserine	C8H13NO6	Pos	Amino acids and derivatives	219.074	1.76	1.21054	1.17777	1.42435	0.657146	0.823905	0.738027	1.53386	0.541942	1.43181	0.930189	0.776768	0.967298	1.03973	1.22751	1.0433	1.28141	0.694718	1.07699	0.893576	0.926878	1	1.27089	0.739693	1.16921	0.891418	1.10351	1.01771	1.71813	1.31162	1.08432	0.275645	0.236061	0.510305	-0.605715	-0.27945	-0.438254	0.61717	-0.883789	0.517841	-0.104404	-0.364444	-0.0479675	0.0562157	0.295731
iminoglycine	C2H3NO2	Neg	Amino acids and derivatives	73.016	1.54	0.850722	1.00758	0.836234	1.64224	0.904885	0.701393	0.508024	0.704514	0.311243	0.770404	1.16332	1.07437	1	0.862035	1.55076	1.35523	1.15345	0.596222	1.24408	1.40413	1.35961	0.898177	1.08284	0.507927	1.0027	1.1376	1.03497	0.829464	0.506561	1.09917	-0.23324	0.0108888	-0.258021	0.715669	-0.144193	-0.511704	-0.977031	-0.5053	-1.68389	-0.376313	0.218248	0.103488	0	-0.214182
L-Methionine S-oxide	C5H11NO3S	Pos	Amino acids and derivatives	165.045	1.65	1	1.11194	1.15216	1.26804	0.782562	1.2385	1.72761	0.500633	1.53135	0.736346	0.716947	1.269	0.698648	0.912674	0.621923	0.832487	0.736957	0.729791	1.11477	1.10314	1.10817	1.08803	1.09637	1.2532	0.907432	0.744415	0.766412	0.992399	1.38104	0.971299	0	0.153084	0.204336	0.342597	-0.353723	0.308596	0.788781	-0.998174	0.614802	-0.441544	-0.480061	0.343694	-0.517362	-0.131829
asparagine	C4H8N2O3	Pos	Amino acids and derivatives	132.054	1.55	0.490276	0.7367	1.7784	0.905284	1.49691	1.60521	0.290385	0.2004	0.104104	0.410071	0.781902	0.522431	1.95927	1.5176	1.1478	1.38668	1.65373	1.25631	1	0.990773	1.00559	1.00179	1.3358	0.198296	0.571468	1.54156	1.43224	0.749955	0.346995	1.07632	-1.02833	-0.440851	0.830578	-0.143557	0.58199	0.682762	-1.78396	-2.31905	-3.2639	-1.28605	-0.354941	-0.936688	0.970314	0.601794
dihomomethionine	C7H15NO2S	Pos	Amino acids and derivatives	177.082	1.4	1.2596	1.10314	3.02523	0.989938	0.583072	1.12763	3.38028	0.85633	2.12744	0.537991	1.44564	0.849405	1.50919	0.606026	0.685929	0.928634	0.684379	0.750051	1	1.34425	1.48776	1.79599	0.900212	2.12135	0.944347	0.933714	0.787688	1.99508	2.24637	1.18539	0.332969	0.141617	1.59705	-0.0145899	-0.778254	0.173289	1.75714	-0.223762	1.08912	-0.894345	0.531713	-0.235476	0.593773	-0.722548
isoleucine	C6H13NO2	Pos	Amino acids and derivatives	131.095	4	1.21769	1.54405	2.37334	0.934565	1.45111	1.30893	2.2233	0.815073	1.77815	1	0.651183	0.766703	0.824266	0.974724	0.908268	0.91579	0.794253	0.944463	1.30817	1.31516	1.30613	1.71169	1.23153	1.60551	0.805962	0.902419	0.884835	1.38989	1.99204	1.01987	0.284152	0.626723	1.24692	-0.0976336	0.537155	0.388389	1.1527	-0.294999	0.830375	0	-0.618866	-0.38326	-0.278819	-0.0369343
tyrosine methylester	C10H13NO3	Neg	Amino acids and derivatives	195.09	12.99	0.946063	0.940729	1	1.03375	0.963393	1.02073	0.975219	1.03596	0.989977	1.00498	0.946057	1.14963	1.02311	1.01709	1.03909	0.972035	0.950808	1.24364	1.00937	0.959931	0.902127	0.962264	1.00596	1.00039	1.03355	1.02643	1.05549	0.956565	0.967908	0.972467	-0.0799919	-0.0881482	0	0.0478862	-0.053803	0.0296046	-0.0362024	0.0509695	-0.0145324	0.00716036	-0.0800005	0.201169	0.0329634	0.0244531
acetyl tryptophan	C13H14N2O3	Neg	Amino acids and derivatives	246.1	6.65	1.09485	0.912954	1.01394	1.08147	1.61517	1.16534	0.573653	1.09645	0.371522	0.790704	0.872578	0.814075	0.934102	1.20905	1.16719	1.20783	0.953752	1.20851	0.96767	1	0.982504	1.00725	1.28733	0.680542	0.825786	1.10345	1.12337	0.782434	0.824114	0.982269	0.130732	-0.131385	0.0199733	0.112997	0.691683	0.220751	-0.80175	0.132841	-1.42848	-0.33879	-0.196643	-0.296766	-0.0983474	0.273868
pipecolic acid I	C6H11NO2	Pos	Amino acids and derivatives	129.079	1.97	1.05092	1.34145	2.30294	0.480583	0.67621	0.546253	0.955319	0.0182415	0.996292	1.26633	1.31114	0.839442	1.30391	1.66366	1.41918	0.857992	1.15759	2.77136	1	0.976526	0.963671	1.5651	0.567682	0.656618	1.13897	1.46225	1.59565	2.75701	0.576501	0.916399	0.0716541	0.423794	1.20348	-1.05714	-0.564456	-0.872358	-0.0659451	-5.77663	-0.00535905	0.340656	0.390819	-0.252498	0.382844	0.734359
pipecolic acid II	C6H11NO2	Pos	Amino acids and derivatives	129.079	1.44	1.00289	1.40199	2.69836	0.974134	1.41904	1.42736	1.98237	0.75596	1.78981	0.744647	0.637363	0.73258	0.905064	0.900844	0.896384	1	0.791671	0.904794	1.17792	1.1951	1.18194	1.70108	1.27351	1.50938	0.704863	0.900764	0.898822	1.33574	2.14138	1.00216	0.00416955	0.487474	1.43208	-0.0378075	0.50491	0.513349	0.987228	-0.403618	0.839806	-0.425372	-0.649814	-0.448941	-0.143908	-0.150652
threonine	C4H9NO3	Neg	Amino acids and derivatives	119.058	1.61	0.509278	1.49498	0.86183	0.751191	1.83961	0.949059	2.00762	1.16969	1.26162	1	1.07599	1.08729	0.962817	0.992587	1.044	0.865196	0.898434	1.28548	0.522601	0.858332	1.09399	0.955362	1.17995	1.47964	1.05442	0.999802	1.01637	0.80966	1.40327	0.983698	-0.973474	0.580123	-0.214525	-0.412749	0.879402	-0.07543	1.00549	0.226127	0.335276	0	0.105662	0.120732	-0.0546664	-0.010734
pseudopurpurin	C15H8O7	Neg	Anthraquinones	300.027	4.26	0.645243	0.256507	0.455384	1.04637	0.63373	1.06237	1	1.08007	0.632492	1.32461	1.04396	1.18336	0.532346	1.04619	0.762791	1.24292	0.838767	1.44999	0.935764	0.756218	1.2179	0.452378	0.914159	0.904186	1.18398	0.780442	1.17723	0.494857	0.763686	0.662951	-0.632086	-1.96293	-1.13485	0.0653993	-0.65806	0.0872913	0	0.111119	-0.66088	0.405563	0.0620691	0.24289	-0.909565	0.0651465
m-salicylic acid	C7H6O3	Neg	Benzene derivatives	138.032	5.93	0.785697	1.09369	1.02427	1	0.781248	0.751701	1.34473	1.07293	1.01344	1.21514	0.938089	1.00983	1.08265	0.999519	1.04998	0.907744	0.912924	0.977169	0.957235	0.916773	1.03681	0.967885	0.844316	1.1437	1.05435	1.04405	0.932612	1.14635	1.08474	1.11949	-0.347955	0.129207	0.034592	0	-0.356148	-0.411768	0.42732	0.101561	0.0192539	0.281118	-0.092203	0.0141175	0.114565	-0.000693593
benzoic acid	C7H6O2	Neg	Benzene derivatives	122.037	5.95	1.18469	1.09745	0.981321	1.10987	0.942903	1.04152	1.29319	1.02117	0.913115	0.872651	0.816614	0.895977	1.09753	1.27485	1.02767	0.921682	0.940975	0.928527	1.06534	1	0.933025	1.08782	1.03143	1.07582	0.861747	1.13335	0.930395	1.05467	1.24842	1.21814	0.244513	0.134153	-0.0272031	0.150395	-0.084818	0.058693	0.370929	0.0302267	-0.131132	-0.196524	-0.292275	-0.158466	0.134265	0.350331
2-phenylacetamide	C8H9NO	Pos	Benzene derivatives	135.068	4.05	1.39575	1.16784	2.68458	1.23717	1.70418	1.19236	0.759295	0.382447	0.481304	0.266283	0.494337	0.261607	1.06597	1.07796	1.11018	0.761462	0.760973	0.852563	0.98071	1.0061	1	1.74939	1.3779	0.541015	0.340743	1.0847	0.791666	1.2696	1.58775	1.37015	0.481038	0.223845	1.42469	0.307045	0.769074	0.253815	-0.397268	-1.38667	-1.05498	-1.90897	-1.01643	-1.93453	0.0921615	0.108297
protocatechuic acid O-hexoside II	C13H16O9	Neg	Benzene derivatives	316.079	5.23	0.651575	0.715141	0.683358	0.626146	0.243361	0.325808	1.07164	1.49973	1.72019	1.69637	0.421816	0.516509	1.1423	1.41286	1.27301	1	0.711047	0.688185	1.16963	1.16236	1.16945	0.683358	0.398438	1.43052	0.878231	1.27606	0.799744	1.71509	1.62887	1.59558	-0.617997	-0.4837	-0.549287	-0.675428	-2.03883	-1.61791	0.0998219	0.584699	0.78257	0.762448	-1.24531	-0.953134	0.191937	0.498618
hydroxybenzoic acid hexose II	C13H16O8	Neg	Benzene derivatives	300.084	5	1.56271	1.59019	1.54742	0.600458	0.588022	0.654245	3.06602	2.00706	2.25079	1.09366	0.651645	0.65709	0.775465	0.994589	1	0.514774	0.604683	0.56298	1.40081	1.39191	1.3907	1.56677	0.614242	2.44129	0.8008	0.923351	0.560812	2.55075	3.04856	1.64645	0.64405	0.669199	0.629869	-0.735865	-0.766057	-0.612098	1.61637	1.00508	1.17043	0.129171	-0.617843	-0.605838	-0.366867	-0.00782711
hydroxybenzoic acid hexose I	C13H16O8	Neg	Benzene derivatives	300.085	4.53	1.29366	1.50164	1.188	0.810599	0.86746	1.0699	1.20489	1.1292	1.08201	0.710159	0.773529	0.658805	1.02017	1.25043	1.09705	0.723151	0.623902	0.64719	1	0.987782	0.986253	1.32777	0.915985	1.1387	0.714164	1.12255	0.664748	1.44955	1.59445	1.68868	0.37146	0.586534	0.248536	-0.302939	-0.20513	0.0974713	0.268905	0.175298	0.113708	-0.493785	-0.370473	-0.602077	0.0288085	0.322423
protocatechuic acid	C7H6O4	Neg	Benzene derivatives	154.026	6.18	0.437264	1.60355	1	0.347422	0.590274	0.274063	3.78142	2.93255	5.51861	0.970116	0.828554	0.493542	1.45472	2.01916	2.03768	0.806398	0.456657	0.485833	1.11673	1.45622	1.18074	1.01361	0.40392	4.07753	0.764071	1.83719	0.582962	2.50942	5.33658	3.15147	-1.19342	0.681271	0	-1.52524	-0.760544	-1.86742	1.91893	1.55216	2.4643	-0.043771	-0.271333	-1.01875	0.540739	1.01375
kynurenate	C10H7NO3	Neg	Benzene derivatives	189.042	5.34	1.20266	3.51454	2.22301	0.185092	0.0792491	0.235898	6.87563	3.95394	8.65032	1	0.563668	1.27847	0.158498	0.235905	0.492661	0.0792491	0.0792491	0.0792491	2.22223	2.41541	2.06279	2.31341	0.166746	6.4933	0.947381	0.295688	0.0792491	13.8738	6.85395	3.73112	0.266234	1.81334	1.15252	-2.43368	-3.65746	-2.08376	2.78149	1.98329	3.11275	0	-0.827082	0.354423	-2.65746	-2.08372
syringic acid	C9H10O5	Pos	Benzene derivatives	198.053	5.81	0.982934	1.17373	1.53074	0.727544	0.742389	1.03779	1.14133	0.527303	1.25821	1.32256	0.717037	0.94594	0.8683	1.01293	0.931022	1.0331	1.02015	0.995824	0.996851	1	1.10071	1.22914	0.835909	0.975616	0.995179	0.937416	1.01636	1.47042	0.980342	0.92233	-0.0248337	0.231099	0.614232	-0.458893	-0.429753	0.05352	0.19072	-0.923295	0.331374	0.403333	-0.47988	-0.0801788	-0.203734	0.0185275
methylbenzoate	C8H8O2	Pos	Benzene derivatives	136.052	4.32	1.49806	1.05262	1.33331	1.09735	0.948295	1.37208	0.928202	0.683814	0.871922	1.24032	0.771869	0.945534	0.900205	1.00105	0.907026	0.951091	1	1.11212	1.30499	1.1059	0.97756	1.29466	1.13924	0.827979	0.985908	0.936093	1.02107	1.13643	0.839814	0.916776	0.583092	0.0739887	0.415007	0.134021	-0.0765918	0.45636	-0.107489	-0.548325	-0.197729	0.310713	-0.373571	-0.0807995	-0.151675	0.00151425
4-hydroxybenzoic acid	C7H6O3	Neg	Benzene derivatives	138.032	5.36	0.773856	0.452234	0.606914	0.964071	0.946525	0.663202	0.470665	0.883733	0.962055	1.16864	1.04497	0.75516	1.22178	1.7105	1.46778	1.78631	1.66302	1.52623	1.01347	1.30856	1	0.611001	0.857932	0.772151	0.98959	1.46669	1.65852	0.712179	0.780274	0.884336	-0.369863	-1.14486	-0.720435	-0.0527891	-0.0792882	-0.592481	-1.08723	-0.178317	-0.0558094	0.224834	0.0634559	-0.405145	0.28899	0.774416
hydroxybenzoic acid hexose III	C13H16O8	Neg	Benzene derivatives	300.084	5.36	0.600704	0.475125	0.462607	0.877779	0.941167	0.508752	0.441013	0.930668	1	1.19477	0.798498	0.6855	1.1995	1.58357	1.35687	1.69755	1.45364	1.36726	1.04965	1.02967	1.02524	0.512812	0.775899	0.790561	0.892923	1.37998	1.50615	0.660926	0.885362	0.916232	-0.735273	-1.07362	-1.11214	-0.188071	-0.0874778	-0.974964	-1.18111	-0.103661	0	0.256734	-0.324638	-0.544771	0.262433	0.66318
protocatechuic acid O-hexoside I	C13H16O9	Neg	Benzene derivatives	316.08	4.79	0.767996	0.71	0.731608	1.30493	0.483585	0.674532	1.01134	0.91954	1.43766	1.85673	0.341641	0.41802	0.937695	1.11719	1	1.35339	1.01328	0.876795	1.2093	1.19888	1.21957	0.736535	0.821015	1.12285	0.872131	1.0183	1.08116	0.897103	1.28747	0.941859	-0.380829	-0.494108	-0.450857	0.383969	-1.04816	-0.568042	0.0162668	-0.121015	0.52372	0.892767	-1.54945	-1.25836	-0.0928091	0.159879
phenoxyacetic acid	C8H8O3	Neg	Benzene derivatives	152.047	6.89	0.809568	0.544569	0.643215	1	0.684503	1.18642	1.11182	1.39005	1.02554	0.940898	1.23524	1.33131	0.72696	1.26627	0.751608	0.99104	0.83102	0.965048	1.13863	1.09854	1.03047	0.665784	0.956975	1.1758	1.16915	0.914945	0.929036	0.695717	1.00569	0.984833	-0.304776	-0.876814	-0.636627	0	-0.546872	0.246617	0.152919	0.47514	0.0363829	-0.0878898	0.304788	0.412842	-0.460053	0.340583
dihydroxybenzoic acid pentose	C12H14O8	Neg	Benzene derivatives	286.068	5.25	0.947479	0.866322	0.934108	2.16461	0.67212	0.637633	0.836395	1	1.47974	1.1279	0.388239	0.446735	0.84028	1.40254	1.52818	1.73937	1.24491	0.873832	1.70253	1.90295	1.55986	0.91597	1.15812	1.10538	0.654291	1.257	1.28604	0.790909	1.68943	0.977422	-0.0778335	-0.207025	-0.0983394	1.11411	-0.573209	-0.649203	-0.257743	0	0.565346	0.173637	-1.36498	-1.16251	-0.251058	0.488045
stachyose	C24H42O21	Pos	Carbohydrates	666.222	1.79	0.90567	0.241047	0.338979	1.6249	2.16891	1.60252	0.0936726	0.964799	0.336912	1.47258	1.41484	1.82316	1.01417	0.769997	0.734388	1.43267	1.77429	2.13848	1	0.988212	0.993671	0.495232	1.79878	0.465128	1.5702	0.839517	1.78181	0.275316	0.296223	0.471159	-0.142942	-2.05261	-1.56073	0.700348	1.11697	0.680341	-3.41623	-0.0516997	-1.56955	0.558351	0.500639	0.866443	0.0202925	-0.377075
pentasaccharide_2.475	C30H52O26	Neg	Carbohydrates	828.275	2.47	0.722264	0.146378	0.403919	1.60763	2.72902	1.83703	0.017015	0.694523	0.106475	1.58411	1.66129	2.09666	0.798852	0.663962	0.622911	1.21515	1.39122	1.66178	1	0.991255	1.00594	0.424187	2.05789	0.272671	1.78069	0.695242	1.42272	0.206127	0.153127	0.488672	-0.469401	-2.77222	-1.30786	0.684939	1.44838	0.877373	-5.87705	-0.525905	-3.23141	0.663671	0.732308	1.06809	-0.324	-0.590827
methyl-alpha-glucopyranoside	C7H14O6	Pos	Carbohydrates	194.081	1.87	0.515999	0.476727	1.21055	2.15507	1.65263	2.70931	0.313746	0.898381	0.639221	1.35597	1.62758	1.56257	0.830126	0.590249	0.611537	1.61303	1.12234	0.952001	1.0246	0.944426	1	0.734426	2.17234	0.617116	1.51537	0.677304	1.22912	0.338081	0.407237	0.551046	-0.954561	-1.06876	0.275666	1.10774	0.724765	1.43793	-1.67233	-0.1546	-0.645613	0.439323	0.702732	0.643919	-0.268598	-0.760604
pentasaccharide_1.79 (verbascose)	C30H52O26	Neg	Carbohydrates	828.275	1.79	1.21593	0.191674	0.64046	0.961095	1.49655	1.18185	0.0809926	0.770291	0.367331	1.28737	0.921612	1.76449	1	0.957141	0.902187	1.5012	1.34509	1.84906	1.0088	1.05427	0.937371	0.682688	1.21316	0.406205	1.32449	0.953109	1.56512	0.562734	0.306688	0.60897	0.28206	-2.38327	-0.64282	-0.0572496	0.581636	0.241043	-3.62607	-0.376524	-1.44485	0.364424	-0.117769	0.819255	0	-0.0631967
pentasaccharide_1.86	C30H52O26	Neg	Carbohydrates	828.275	1.86	0.794017	0.301547	0.50396	1.38809	1.78588	1.50853	0.136423	0.897938	0.352137	1.28426	1.36003	1.62656	0.913706	0.841762	0.873127	1.17202	1.29374	1.35198	0.996321	1	1.01529	0.533175	1.56083	0.462166	1.42361	0.876198	1.27258	0.341596	0.324643	0.688521	-0.332757	-1.72955	-0.98862	0.473101	0.836635	0.593141	-2.87384	-0.155312	-1.50579	0.360935	0.443634	0.70182	-0.130197	-0.248516
pentasaccharide_2.533	C30H52O26	Neg	Carbohydrates	828.275	2.53	0.756899	0.248663	0.472614	1.65528	2.51926	1.7452	0.13023	1.15074	0.507095	1.11823	1.23391	1.76296	0.861637	0.92057	0.96992	1.11192	1.30764	1.33193	0.974528	0.923066	1	0.492726	1.97325	0.596023	1.3717	0.917376	1.2505	0.249703	0.434515	0.733609	-0.401827	-2.00774	-1.08126	0.727077	1.333	0.803392	-2.94086	0.202566	-0.979673	0.161211	0.303236	0.817998	-0.214848	-0.119401
UDP-glucose	C15H24N2O17P2	Neg	Carbohydrates	566.053	1.69	1.061	0.828075	1.01065	1.14235	1.3374	1.09127	0.65009	0.957219	0.636011	1.22746	1.30271	1.34887	0.975402	0.940664	0.918001	0.988848	1.04044	1.04616	0.991366	0.989683	1	0.966576	1.19034	0.747773	1.29301	0.944689	1.02515	0.812015	0.578318	0.921512	0.0854228	-0.272167	0.0152897	0.192009	0.419435	0.126011	-0.621289	-0.0630784	-0.652876	0.29568	0.381515	0.431751	-0.0359314	-0.0882491
glucosamine	C6H13NO5	Pos	Carbohydrates	179.079	1.68	1.38273	1.0036	0.872804	1.28735	0.846825	0.926215	0.672179	0.817592	0.79091	0.943112	0.87351	1	1.37392	1.25095	1.27558	1.13166	1.11038	0.964078	1.01341	0.972933	1.00074	1.08638	1.02013	0.760227	0.938874	1.30015	1.06871	1.06494	0.809722	1.21657	0.467521	0.00517923	-0.196271	0.364407	-0.239864	-0.110581	-0.573084	-0.290546	-0.338415	-0.0844985	-0.195103	0	0.458302	0.323026
3-ketosucrose	C12H20O11	Pos	Carbohydrates	340.109	1.83	0.999245	1.2711	1.00844	1	0.736088	0.85333	1.49007	1.88278	1.1658	0.977772	1.02068	0.843726	1.03063	1.19244	1.12958	1.00316	0.895552	0.795304	0.969538	0.980817	0.973755	1.09293	0.863139	1.51288	0.947392	1.11755	0.898004	1.26623	1.59689	1.24448	-0.00108905	0.346083	0.0121237	0	-0.44205	-0.228825	0.575378	0.912865	0.221324	-0.0324294	0.0295261	-0.245154	0.0435303	0.253913
glucosaminic acid	C6H13NO6	Pos	Carbohydrates	195.074	1.54	1.26232	1.09424	1	0.873671	0.538386	0.680769	1.23539	0.562715	1.36288	1.87193	1.09782	1.17477	0.998478	0.941822	0.963236	0.847138	0.642524	0.674078	1.16981	1.13056	1.14145	1.11885	0.697609	1.05366	1.38151	0.967845	0.721247	1.60384	0.762689	1.34191	0.336074	0.129934	0	-0.194838	-0.893287	-0.554762	0.304968	-0.829523	0.446654	0.904527	0.134642	0.232381	-0.00219714	-0.0864738
maleic acid	C4H4O4	Neg	Carbohydrates	116.011	1.98	1.21417	1.30766	1.33657	0.555992	0.754573	0.748425	1.28072	1.23197	1.19585	0.713875	0.778636	0.650611	1.02933	1.17318	1.11528	0.840583	0.704138	0.864245	0.983133	1.00668	1	1.28614	0.68633	1.23618	0.714374	1.10593	0.802989	1.87393	1.73044	1.37727	0.279974	0.386989	0.418538	-0.846865	-0.406267	-0.418071	0.356951	0.300963	0.258042	-0.486257	-0.36098	-0.620132	0.0417096	0.230428
fumarate	C4H4O4	Neg	Carbohydrates	116.011	2.26	1.29416	1.32592	1.42794	0.566683	0.738729	0.762448	1.28936	1.21195	1.20547	0.714912	0.780399	0.645581	1.09174	1.15542	1.12029	0.824538	0.687673	0.832438	1	0.994761	1.01972	1.34934	0.689287	1.23559	0.713631	1.12248	0.781549	1.95759	1.73141	1.43622	0.372014	0.406989	0.513936	-0.819386	-0.436882	-0.391289	0.36665	0.277326	0.269597	-0.484162	-0.357716	-0.63133	0.126625	0.208413
malate	C4H6O5	Neg	Carbohydrates	134.022	2.26	1.29899	1.38195	1.40749	0.51623	0.714862	0.730284	1.27328	1.22899	1.19024	0.689056	0.760028	0.606971	1.06874	1.14177	1.12081	0.825926	0.666868	0.793066	1.03032	0.981539	1	1.36281	0.653792	1.23084	0.685352	1.11044	0.761953	2.08447	1.79592	1.45736	0.377393	0.466704	0.493129	-0.953915	-0.484263	-0.45347	0.348545	0.297476	0.251252	-0.537306	-0.395876	-0.720301	0.0959101	0.191278
beta-hydroxypyruvate	C3H4O4	Neg	Carbohydrates	104.011	2.49	1.11127	1.31163	1.05396	0.421383	0.520227	0.53749	1.19775	1.03154	1.20359	0.691207	0.497611	0.563964	1.16913	1.26606	1.2582	0.907396	0.642042	0.745387	1.03363	0.880412	1	1.15895	0.493033	1.14429	0.584261	1.23113	0.764942	2.35066	1.95853	1.60945	0.152205	0.391364	0.0758223	-1.2468	-0.942787	-0.89569	0.260329	0.0447991	0.267348	-0.53281	-1.00691	-0.826324	0.225437	0.340349
fructose	C6H12O6	Neg	Carbohydrates	180.063	1.82	1.10338	1.4978	1.40463	0.684018	0.743473	0.755563	1.48626	1.39718	1.53183	0.940354	0.923191	0.846466	1.01421	1.43613	1.58055	1	0.693399	0.792304	0.940393	0.959471	1.09646	1.33527	0.727684	1.47176	0.903337	1.34363	0.828568	1.83496	1.62925	1.62163	0.141925	0.582845	0.490195	-0.547894	-0.427649	-0.404377	0.571687	0.482521	0.615259	-0.088724	-0.115299	-0.240476	0.0203516	0.522191
glycerate	C3H6O4	Neg	Carbohydrates	106.027	1.82	0.893653	1.93158	1.56801	0.595272	0.580437	0.836326	1.27797	1	1.01107	0.712593	0.59142	0.269479	1.62164	1.77979	1.72767	1.06438	0.667823	0.718922	0.986808	1.06053	1.0653	1.46441	0.670678	1.09635	0.524498	1.7097	0.817042	2.18348	2.09028	2.09255	-0.162213	0.949784	0.648932	-0.748379	-0.784789	-0.257863	0.353857	0	0.0158827	-0.488849	-0.757744	-1.89176	0.697455	0.83171
citramalic acid	C5H8O5	Neg	Carbohydrates	148.037	4.04	1.5153	1.20219	1.33157	0.941593	1.22661	0.870399	0.848613	1.07126	0.809082	0.470979	0.459136	0.425091	1.22951	1.38986	1.42458	0.665538	0.659785	0.597191	1	1.04093	1.02461	1.34968	1.01287	0.909651	0.451735	1.34798	0.640838	1.33254	2.01368	2.10347	0.599602	0.265662	0.413126	-0.0868249	0.294677	-0.200251	-0.236821	0.0993046	-0.305642	-1.08626	-1.12301	-1.23416	0.298081	0.474942
succinate	C4H6O4	Neg	Carbohydrates	118.027	4.03	1.29023	1.66484	1.66961	0.622142	0.860116	0.682001	1.65677	1.45596	1.17784	0.40018	0.434319	0.351537	1.03833	1.21223	1.6455	0.542106	0.649016	0.567863	0.990812	1.05377	1	1.54156	0.72142	1.43019	0.395346	1.29868	0.586329	2.13684	3.61758	2.21494	0.367625	0.735379	0.739512	-0.684683	-0.217397	-0.552154	0.728373	0.541975	0.236149	-1.32128	-1.20317	-1.50825	0.0542612	0.27766
propionic acid	C3H6O2	Neg	Carbohydrates	74.037	4.03	1.20926	1.49467	1.3114	0.679542	0.79609	0.677046	1.59475	1.33472	1.1644	0.469765	0.441802	0.414053	1	1.15474	1.70133	0.537003	0.609647	0.530611	0.953966	1.06353	1.08151	1.33844	0.717559	1.36462	0.441873	1.28536	0.559087	1.86527	3.08827	2.29903	0.27412	0.579827	0.391112	-0.557365	-0.328997	-0.562674	0.673326	0.416541	0.21959	-1.08999	-1.17853	-1.27211	0	0.207573
threonate	C4H8O5	Neg	Carbohydrates	136.037	1.72	1.36144	1.50867	1.21979	0.420589	0.389042	0.522268	2.03124	1.52926	1.95067	0.591444	0.488219	0.415753	1.11445	1.23749	1.24204	0.551163	0.463292	0.498422	0.96571	1	1.03327	1.3633	0.443966	1.83706	0.498472	1.19799	0.504293	3.07073	3.68538	2.37559	0.445129	0.593275	0.286638	-1.24952	-1.362	-0.937137	1.02236	0.612838	0.963971	-0.757687	-1.0344	-1.2662	0.156327	0.307416
1-kestose	C18H32O16	Neg	Carbohydrates	504.169	2.45	0.677618	0.309536	1.21769	1.88223	2.12101	1.47663	0.291218	0.894307	0.435123	1.29521	1.32256	1.286	0.766454	0.616142	0.518507	0.776682	0.947493	1.25895	1.0065	1	1.00158	0.734947	1.82662	0.540216	1.30126	0.633701	0.994376	0.402353	0.41515	0.637285	-0.561456	-1.69182	0.284143	0.91244	1.08475	0.562305	-1.77983	-0.161157	-1.20051	0.37319	0.403328	0.362887	-0.383729	-0.698666
maltotetraose	C24H42O21	Neg	Carbohydrates	666.222	2.55	0.482261	0.479112	1.52169	3.15615	0.0163725	2.03429	0.328293	1.36082	0.54913	1.24826	1.56391	1.557	0.77517	0.694111	0.769907	0.789787	0.923214	1	1.26099	1.14384	1.17628	0.827689	1.7356	0.74608	1.45639	0.746396	0.904334	0.476888	0.512281	0.825354	-1.05211	-1.06156	0.605676	1.65816	-5.93258	1.02452	-1.60695	0.444472	-0.864781	0.319913	0.645155	0.63877	-0.367416	-0.526762
methylsuccinic acid	C5H8O4	Neg	Carbohydrates	132.042	4.99	0.815514	1.5025	1.25173	0.759393	0.631353	0.707899	1.83584	1.60643	1.78158	1	0.702038	0.528689	0.676111	1.14102	1.27713	0.748351	0.557953	0.474724	1.13178	1.15926	1.05469	1.18991	0.699548	1.74128	0.743576	1.03142	0.593676	1.70097	2.34177	1.73735	-0.294218	0.587362	0.323918	-0.397081	-0.663482	-0.498384	0.876444	0.683858	0.833156	0	-0.510379	-0.919509	-0.564668	0.190324
glucose	C6H12O6	Pos	Carbohydrates	180.063	1.69	1.32443	0.802153	0.547704	1.25698	0.903472	0.870555	0.414497	0.826061	0.556546	0.826293	0.794549	1.01907	1.3713	1.30441	1.32613	1.35752	1.51053	1.5789	1	1.01144	0.979613	0.891429	1.01033	0.599035	0.87997	1.33394	1.48232	0.882311	0.680745	0.899904	0.405373	-0.31805	-0.868533	0.329957	-0.146448	-0.199993	-1.27057	-0.27568	-0.845427	-0.275275	-0.331793	0.0272504	0.45554	0.383394
raffinose	C18H32O16	Neg	Carbohydrates	504.17	1.86	0.914323	0.535503	0.609218	1.69734	1.67815	1.36237	0.567011	0.974392	0.655016	1.29365	1.31736	1.23708	0.908749	0.767341	0.686258	0.879667	1	1.26872	1.06831	1.10103	1.08852	0.686348	1.57929	0.73214	1.28269	0.787449	1.04946	0.434593	0.570783	0.750336	-0.129224	-0.901034	-0.71497	0.763275	0.746875	0.446121	-0.818551	-0.0374261	-0.610399	0.371449	0.397645	0.306933	-0.138047	-0.38206
3-Oxoglutaric acid	C5H6O5	Neg	Carbohydrates	146.022	2.54	1.61776	1.47232	1.51414	0.840763	1	0.824473	0.653973	0.388489	0.691625	0.614537	0.192981	0.310185	1.38484	1.31989	1.35483	1.09478	0.895929	0.417413	1.06309	1.03869	1.0112	1.53474	0.888412	0.578029	0.372568	1.35319	0.802706	1.72751	1.55147	1.68578	0.693999	0.558096	0.598501	-0.25023	0	-0.278456	-0.612697	-1.36406	-0.531938	-0.702428	-2.37347	-1.6888	0.469716	0.400415
citraconate	C5H6O4	Neg	Carbohydrates	130.025	1.77	1.35372	1.66605	1.46459	0.940368	0.651106	1	2.32012	1.36753	1.79528	0.80329	0.985567	0.820143	0.819829	1.0873	0.779609	0.805265	0.620934	0.634338	1.16595	1.04631	1.10942	1.49478	0.863825	1.82764	0.869667	0.895578	0.686845	1.73043	2.10155	1.3039	0.436932	0.736427	0.550494	-0.0887032	-0.619035	0	1.2142	0.45157	0.844212	-0.316008	-0.020974	-0.286052	-0.286605	0.120745
pyruvate	C3H4O3	Neg	Carbohydrates	88.016	1.68	0.735545	1.752	1.28109	1.03917	1.53682	0.872496	2.1081	2.00617	1.94751	1.33366	0.909175	0.918294	0.815139	0.968335	1	0.819812	0.691261	0.84751	1.06518	1.12534	0.944457	1.25621	1.1495	2.02059	1.05371	0.927825	0.786194	1.09284	1.9176	1.18015	-0.443115	0.809003	0.357367	0.0554377	0.619945	-0.19678	1.07595	1.00444	0.961631	0.415386	-0.137371	-0.122971	-0.294882	-0.0464211
hexose phosphate II	C6H13O9P	Pos	Carbohydrates	260.03	1.62	1.19851	1.14085	0.571681	0.889613	0.605354	0.752871	0.795427	0.650318	1.58708	1.0715	0.754324	1.03637	1.00753	0.959152	1.08897	0.724658	1	0.931315	1.02605	1.30409	1.24534	0.970345	0.749279	1.01094	0.954063	1.01855	0.885324	1.29504	1.05962	1.15048	0.261236	0.190108	-0.806717	-0.168751	-0.724149	-0.409525	-0.330198	-0.620783	0.666375	0.0996296	-0.406743	0.0515342	0.0108186	-0.0601691
glucose 6-phosphate	C6H13O9P	Neg	Carbohydrates	260.03	1.54	1.27426	0.935469	1.21535	1.15409	0.62916	0.454519	0.717753	1	0.864084	1.26435	1.5358	1.20736	0.646058	0.569514	1.04562	0.680624	0.527409	0.46848	1.08838	1.10335	1.10653	1.14169	0.745922	0.860612	1.33584	0.75373	0.558838	1.53058	0.644249	1.34875	0.349657	-0.096238	0.281372	0.206752	-0.668502	-1.13759	-0.478442	0	-0.210757	0.338398	0.618992	0.271852	-0.630264	-0.812197
trehalose	C12H22O11	Pos	Carbohydrates	342.116	1.91	1	0.92027	1.02128	0.866196	0.962771	1.02628	1.11363	0.160241	1.26935	1.03235	0.921188	0.767727	1.03531	0.961955	0.784119	1.14797	0.925467	1.09892	1.04645	1.11357	0.943786	0.980516	0.951748	0.847742	0.90709	0.927129	1.05745	1.03023	0.934573	0.876759	0	-0.119871	0.0303778	-0.207234	-0.0547352	0.0374189	0.15527	-2.64168	0.344095	0.0459388	-0.118433	-0.381334	0.0500684	-0.0559583
hexose phosphate I	C6H13O9P	Pos	Carbohydrates	260.03	1.54	1.30712	1.12974	0.770979	1.2499	0.952522	0.973368	1.1744	0.580388	1.37741	1.32533	1.25434	1.06512	0.916951	0.873229	0.886161	0.835434	0.779484	0.928578	1	1.00394	1.09514	1.06928	1.0586	1.04406	1.21493	0.892114	0.847832	1.01009	0.859363	1.05223	0.386392	0.175986	-0.375236	0.321817	-0.0701758	-0.0389426	0.231922	-0.784911	0.461955	0.406349	0.32693	0.0910103	-0.125083	-0.195568
4-acetamidobutanoate	C6H11NO3	Pos	Carbohydrates	145.074	1.72	1.60754	1	1.333	1.54222	1.39238	1.57389	1.55125	0.921304	1.88809	0.89654	0.821134	0.876925	0.871002	0.583007	0.488981	0.730374	0.696407	0.813265	1.33448	1.34651	1.22039	1.31351	1.50283	1.45355	0.864866	0.647663	0.746682	0.874027	1.68066	0.867389	0.684855	0	0.414677	0.625012	0.477549	0.654332	0.633429	-0.118251	0.916925	-0.157561	-0.284311	-0.189475	-0.199252	-0.778415
aconitic acid	C6H6O6	Neg	Carbohydrates	174.016	3.22	1.28713	1	1.16644	1.26836	1.06203	1.0442	0.916245	0.909952	0.862608	1.31966	1.11266	1.27801	0.693437	0.837417	0.779577	0.90109	0.66142	0.484708	1.14688	1.04084	0.84982	1.15119	1.12486	0.896269	1.23678	0.770144	0.682406	1.02341	0.724679	1.12857	0.364158	0	0.222108	0.34296	0.0868224	0.0623945	-0.126194	-0.136138	-0.213222	0.400172	0.154018	0.353904	-0.528164	-0.255982
sucrose	C12H22O11	Neg	Carbohydrates	342.117	1.82	1.02811	1.09095	0.899735	0.901089	0.887004	0.937038	1.27752	1.14022	1.2499	1.04819	1.00048	0.810743	0.999385	0.990073	0.921829	1	0.885539	0.932968	1.04566	1.03016	1.03059	1.00627	0.908377	1.22255	0.953139	0.970429	0.939502	1.10776	1.28266	1.03292	0.039994	0.125587	-0.152428	-0.150259	-0.172988	-0.0938203	0.353346	0.189315	0.321818	0.0679011	0.000698986	-0.302684	-0.000887979	-0.0143938
itaconic acid	C5H6O4	Neg	Carbohydrates	130.025	2.54	1.08683	0.913173	1	0.876643	2.42938	1.07948	1.33156	1.07876	1.34487	1.35367	0.968964	1.12051	0.750404	0.813282	0.761208	1.0548	0.644596	0.968068	0.883387	0.894809	1.03638	1	1.46183	1.25173	1.14771	0.774965	0.889153	0.684073	1.09063	0.871576	0.120122	-0.131039	0	-0.189939	1.28059	0.110331	0.413121	0.109371	0.42747	0.436873	-0.0454854	0.164152	-0.41426	-0.298173
maltotriose	C18H32O16	Neg	Carbohydrates	504.169	1.71	1.47492	1	0.452662	2.86947	0.974422	0.921955	2.32042	2.76913	2.48589	2.55386	1.31287	0.71689	0.941847	0.712063	0.506114	0.712432	0.500513	0.624363	1.88427	1.87198	1.89545	0.97586	1.58861	2.52515	1.52787	0.720008	0.612436	0.614284	1.65272	1.17565	0.560634	0	-1.14349	1.52078	-0.0373815	-0.117232	1.21438	1.46943	1.31376	1.35268	0.392726	-0.480175	-0.0864351	-0.489924
isocitrate	C6H8O7	Neg	Carbohydrates	192.027	1.99	1	0.788034	0.813555	0.659265	0.673585	0.892659	1.59478	1.50129	1.95166	2.25372	1.21266	1.34624	0.832342	0.948636	0.920773	1.25155	0.853935	0.881912	1.28184	1.25423	1.23707	0.867196	0.741836	1.68258	1.60421	0.900583	0.995798	1.16899	1.04885	0.904384	0	-0.34367	-0.297687	-0.60107	-0.570068	-0.163819	0.673359	0.586206	0.964701	1.17231	0.278181	0.428934	-0.264752	-0.0760735
hexose phosphate III	C6H13O9P	Pos	Carbohydrates	260.031	1.82	0.777649	0.952059	1.27314	1.01539	1.22652	1.36689	0.873948	0.802621	1.13421	1.1	1.38538	1.14808	1	0.946012	0.990718	0.808133	0.992171	1.01717	0.917857	0.964742	1.15668	1.00095	1.20293	0.936927	1.21115	0.97891	0.939158	0.83209	0.773584	1.04233	-0.362809	-0.0708771	0.348389	0.0220389	0.29457	0.450893	-0.194381	-0.317209	0.181692	0.137509	0.470277	0.199219	0	-0.080069
alpha-ketoglutarate	C5H6O5	Neg	Carbohydrates	146.021	1.99	1	0.831289	0.961427	0.701101	0.650717	0.894912	1.55496	1.46845	1.88932	2.18027	1.1947	1.30174	0.832943	0.954192	0.926568	1.22795	0.841178	0.882098	1.27058	1.27491	1.26845	0.930905	0.74891	1.63758	1.5589	0.904567	0.983743	1.24301	1.05047	0.919516	0	-0.266578	-0.0567514	-0.512307	-0.619898	-0.160181	0.636878	0.554294	0.917868	1.12451	0.256648	0.380444	-0.263711	-0.0676485
citrate	C6H8O7	Neg	Carbohydrates	192.027	2.34	1	0.789161	0.885635	0.608699	0.664	0.78145	1.62609	1.57631	2.05887	2.30708	1.18985	1.39744	0.914549	0.961094	0.960159	1.31615	0.825951	0.961318	1.23358	1.30561	1.32963	0.891599	0.684716	1.75376	1.63146	0.945267	1.03447	1.30214	1.07496	0.913766	0	-0.341608	-0.175216	-0.716199	-0.590746	-0.355775	0.70141	0.656548	1.04186	1.20607	0.250784	0.48279	-0.128867	-0.0572507
ribonolactone	C5H8O5	Neg	Carbohydrates	148.027	3.21	1.35466	1.13171	1.35507	1.01241	1.00745	1.08886	0.976249	1.03283	1	0.904278	0.995997	1.17216	0.628742	0.824417	0.908062	0.89885	0.692956	0.585211	1.08972	1.06344	0.945648	1.28048	1.03624	1.00303	1.02415	0.787074	0.725673	1.23569	0.979378	1.08461	0.437928	0.178499	0.438365	0.0177964	0.0107089	0.122819	-0.0346782	0.0465971	0	-0.145161	-0.00578729	0.22917	-0.66946	-0.278554
dehydroascorbate	C6H6O6	Neg	Carbohydrates	174.016	2.97	1.07611	0.987646	2.24792	0.824531	0.928128	0.829476	1.06505	0.878266	0.951362	0.863381	1.1286	1.16916	0.904523	1.29928	0.790439	0.792116	1.00017	1	1.35234	1.14262	1.33648	1.43723	0.860712	0.964893	1.05372	0.998082	0.930762	1.66981	0.915704	1.07233	0.105832	-0.0179339	1.16859	-0.278355	-0.107604	-0.269728	0.0909213	-0.187269	-0.0719344	-0.21193	0.174539	0.225478	-0.144771	0.377718
2-dehydroxylonate	C5H8O6	Neg	Carbohydrates	164.038	1.68	0.787045	2.0884	1.3227	1.84814	2.49016	0.862214	2.67621	2.78106	2.9012	1.18504	0.627231	0.59091	0.756554	0.769881	0.78552	0.753062	0.525077	1.0199	0.995332	1.1168	1	1.39938	1.73351	2.78615	0.801061	0.770652	0.766013	0.807256	3.47808	1.00606	-0.345483	1.0624	0.403491	0.886074	1.31624	-0.213881	1.42019	1.47563	1.53665	0.244938	-0.672931	-0.758989	-0.402485	-0.377293
nicotine	C10H14N2	Pos	Cofactors	162.116	3.91	0.704136	1.04019	0.908197	1	1.08731	1.23456	0.956164	1.06561	0.940248	0.800702	1.09464	1.09372	0.914301	1.11544	1.05782	0.864151	0.858901	0.83568	1.00544	1.13951	0.989576	0.884175	1.10729	0.98734	0.996354	1.02919	0.852911	0.798505	0.990953	1.20668	-0.506074	0.0568492	-0.138923	0	0.120758	0.303993	-0.0646707	0.0916769	-0.0888869	-0.320663	0.13046	0.129238	-0.129258	0.157609
pantothenic acid hexose	C15H27NO10	Neg	Cofactors	381.163	4.67	1.02288	1.22431	1	0.495813	0.292893	0.497916	1.84514	2.04725	1.91838	0.863638	0.583398	0.67973	1.26922	1.30479	1.21806	0.447324	0.448375	0.590147	1.03271	0.883102	1.04942	1.0824	0.428874	1.93692	0.708922	1.26402	0.495282	2.52381	2.73221	2.55213	0.0326382	0.291969	0	-1.01213	-1.77155	-1.00603	0.883732	1.03368	0.93989	-0.211501	-0.777447	-0.556966	0.343941	0.383819
nicotinamide	C6H6N2O	Pos	Cofactors	122.048	2.82	1.02878	3.17407	5.11586	0.452428	0.609898	0.373275	2.69857	0.993399	1.60461	0.576664	0.470421	0.432769	2.21456	1.87814	1	0.364873	0.328712	0.357196	1.4171	1.18931	1.17642	3.10624	0.478534	1.76553	0.493285	1.69757	0.35026	6.49116	3.57912	4.84659	0.0409409	1.66633	2.35498	-1.14424	-0.713361	-1.42169	1.4322	-0.00955453	0.68222	-0.794198	-1.08798	-1.20833	1.14702	0.909306
isonicotinate	C6H5NO2	Pos	Cofactors	123.032	2.54	2.0575	1.89242	2.51083	0.388803	0.471688	0.40029	1.24021	0.677323	1.1778	0.455976	0.37198	0.358364	1.39603	1.70971	1.8058	0.43554	0.314966	0.166107	1	1.12589	1.07532	2.15358	0.42026	1.03178	0.39544	1.63718	0.305538	5.1244	2.60919	5.35836	1.04089	0.920234	1.32816	-1.36289	-1.0841	-1.32088	0.31058	-0.562084	0.236099	-1.13297	-1.4267	-1.4805	0.481331	0.773755
nicotinate	C6H5NO2	Pos	Cofactors	123.032	2.61	0.702622	2.36148	3.7055	0.162799	0.134952	0.179467	4.98141	1.50189	4.37698	0.261319	0.230687	0.398323	1	1.15501	1.46593	0.127837	0.113212	0.423557	1.24973	1.28488	1.33799	2.25653	0.159073	3.6201	0.296776	1.20698	0.221535	14.1856	12.1981	5.44824	-0.509179	1.23969	1.88967	-2.61884	-2.88948	-2.47821	2.31655	0.586783	2.12994	-1.93612	-2.11599	-1.32799	0	0.207906
ascorbate	C6H8O6	Neg	Cofactors	176.03	2.54	1	1.48601	1.39217	1.49893	9.89559	1.74925	0.937065	0.607124	0.621199	0.668989	0.934892	2.43635	0.9225	0.881699	1.2802	1.37311	1.27376	1.49281	0.666131	0.602001	0.764813	1.29273	4.38125	0.721796	1.34674	1.02813	1.3799	0.295058	0.535957	0.745081	0	0.571444	0.477331	0.583928	3.30679	0.806734	-0.0937796	-0.719937	-0.686872	-0.579946	-0.0971286	1.28472	-0.116379	-0.181642
5'-O-beta-glucosylpyridoxine	C14H21NO8	Pos	Cofactors	331.127	3.87	0.899062	1.07973	1.61354	0.685656	0.684651	0.942399	1.35154	0.602804	1.05634	0.968878	0.884451	0.742216	1.12375	1.18624	1	1.01962	0.782164	0.865801	1.09843	1.0873	1.06168	1.19744	0.770902	1.00356	0.865182	1.10333	0.889195	1.5533	1.15994	1.24082	-0.153507	0.110666	0.690227	-0.544444	-0.54656	-0.0855908	0.434604	-0.730239	0.0790743	-0.0456124	-0.177146	-0.430089	0.168316	0.246401
riboflavin	C17H20N4O6	Neg	Cofactors	376.12	5.6	0.822393	2.59038	1.8429	0.198473	0.160458	0.704628	3.56212	1	2.86135	0.130958	0.115164	0.613494	0.424591	5.02639	2.46177	0.0544516	2.43085	0.869042	1.02079	1.32188	1.44709	1.75189	0.354519	2.47449	0.286538	2.63759	1.11811	4.94159	8.63581	2.35896	-0.2821	1.37316	0.881975	-2.33299	-2.63974	-0.505067	1.83274	0	1.5167	-2.93283	-3.11824	-0.704879	-1.23586	2.32952
trigonelline	C7H7NO2	Pos	Cofactors	137.048	1.74	0.782163	1.41399	1.98879	0.734308	0.829867	1	2.18142	0.607739	1.88187	1.53911	1.14892	1.11123	0.869398	0.822855	0.736138	0.847056	0.804843	0.54027	1.25136	1.25188	1.27039	1.39498	0.854725	1.55701	1.26642	0.809464	0.730723	1.63208	1.22946	1.10776	-0.354459	0.499767	0.991889	-0.445543	-0.269049	0	1.12527	-0.718475	0.912168	0.622092	0.200282	0.152151	-0.201912	-0.281289
pantothenate	C9H17NO5	Neg	Cofactors	219.111	4.79	0.969601	0.967735	1.67176	0.798783	0.892827	0.865298	1.36374	1.29523	1.37116	1.27529	1	1.05733	0.837672	1.00908	0.898782	0.954459	0.813394	0.897544	1.06166	1.06203	1.05588	1.20303	0.852303	1.34338	1.11087	0.915179	0.888466	1.41151	1.2093	1.03007	-0.0445365	-0.0473161	0.741372	-0.324124	-0.163548	-0.208731	0.447573	0.373205	0.455395	0.350823	0	0.080429	-0.255543	0.0130436
zinolol	C14H21NO8	Pos	Cofactors	331.127	3.27	1.26333	1.22731	2.02384	0.756748	0.787224	1.0389	1.06144	0.254003	1.10705	1	0.462852	0.640031	1.32243	1.40257	0.464483	0.959872	0.721351	0.832206	0.858039	1.12006	1.03398	1.50483	0.860958	0.807498	0.700961	1.06316	0.83781	1.74786	1.15199	1.26898	0.337236	0.295505	1.0171	-0.402114	-0.345154	0.0550577	0.0860232	-1.97708	0.14672	0	-1.11138	-0.643785	0.403194	0.488069
3-hydroxycoumarin	C9H6O3	Pos	Coumarins and derivatives	162.032	5.09	0.840472	0.770565	0.604091	1.14669	1.256	1.15681	1.36896	0.797632	0.775239	1.8695	1.46399	1.08071	0.820374	0.723422	0.830947	1	0.808776	0.949607	1.37558	1.23984	1.14028	0.738376	1.1865	0.980609	1.4714	0.791581	0.919461	0.622314	0.666446	0.860918	-0.250728	-0.376011	-0.727161	0.19748	0.328841	0.210148	0.453075	-0.326204	-0.367286	0.902652	0.549908	0.111977	-0.285647	-0.46709
tricin	C17H14O7	Neg	Flavonoids	330.074	8.77	1.25269	1.70913	2.11589	0.746658	0.91444	1.34779	1.84346	0.971716	1.1943	1.21045	0.689174	1.03884	0.189474	0.192814	0.204856	0.52916	0.36247	0.325279	1.0103	1	1.00719	1.69257	1.00296	1.33649	0.979487	0.195715	0.405637	1.68757	1.36448	0.482488	0.325032	0.773263	1.08126	-0.42148	-0.12904	0.430595	0.882414	-0.0413941	0.256167	0.275544	-0.53706	0.0549703	-2.39993	-2.37472
kaempferol-7-O-rhamnoside	C21H20O10	Neg	Flavonoids	432.105	6.57	1.48957	1.77077	3.59839	1.73234	7.17773	6.83013	1.01104	0.754746	0.971679	0.587309	0.581023	0.62197	0.427635	0.503366	0.435204	1	1.06247	0.706689	1.2854	0.988548	1.13802	2.28625	5.24673	0.912488	0.596767	0.455402	0.923054	0.435747	1.52905	0.493364	0.574899	0.824379	1.84735	0.792721	2.84353	2.77191	0.0158366	-0.405936	-0.0414488	-0.767809	-0.783333	-0.685082	-1.22555	-0.99032
tricin hexoside III	C23H24O12	Neg	Flavonoids	492.127	6.74	0.995243	1.28768	1.15288	0.861911	0.803214	1.09015	2.06557	1.38828	1.72077	1.26913	0.999501	1	0.609814	0.631863	0.604069	0.773555	0.687206	0.690852	1.10645	1.09287	1.09362	1.14527	0.918425	1.72487	1.08954	0.615249	0.717205	1.24699	1.58312	0.857843	-0.0068796	0.364779	0.20524	-0.214389	-0.316144	0.124528	1.04654	0.473298	0.783056	0.343836	-0.000720099	0	-0.713558	-0.662316
chrysoeriol C-glucoside	C22H22O11	Neg	Flavonoids	462.118	5.35	1	1.01282	0.935962	0.648462	0.565755	0.851536	1.48789	2.16326	1.67308	1.41893	1.21009	1.45106	0.851646	0.925798	0.833057	0.713425	0.657018	0.710294	1.12614	1.13014	1.1343	0.982928	0.688584	1.77474	1.36003	0.870167	0.693579	1.42746	1.30493	1.2546	0	0.0183792	-0.0954785	-0.624906	-0.821751	-0.23186	0.573267	1.11321	0.742503	0.504799	0.275119	0.537107	-0.231675	-0.11123
kaempferol-3-O-glucoside II	C21H20O11	Pos	Flavonoids	448.099	6.11	1.01105	1.03163	1.06074	0.940159	0.911027	1.01118	1.32257	0.965577	0.910946	1.34061	0.823455	1.0403	1	0.874462	1.02394	0.812973	0.749054	0.687292	0.890808	1.19484	1.10907	1.03447	0.954123	1.06636	1.06812	0.966134	0.749773	1.08421	0.998355	1.28857	0.0158538	0.0449295	0.0850688	-0.0890228	-0.134435	0.0160436	0.403342	-0.0505375	-0.134563	0.422889	-0.280238	0.0569956	0	-0.193532
tricin O-glucoside O-guaiacylglyceryl ether	C33H36O16	Neg	Flavonoids	688.2	6.06	0.770835	1.6394	1.22922	0.881074	0.528859	1.28805	1.3482	1.24192	1.0385	1	0.822858	0.760179	1.02255	1.05732	1.09074	0.863699	0.658066	0.810125	1.1749	0.972248	0.99077	1.21315	0.899327	1.20954	0.861012	1.05687	0.777297	1.34895	1.40479	1.35967	-0.375506	0.713164	0.297741	-0.182664	-0.919046	0.365187	0.431037	0.312569	0.0545005	0	-0.281285	-0.395589	0.032168	0.0804126
tricin 4'-O-(threo-syringylglyceryl) ether 7''-O-glucopyranoside II	C34H38O17	Pos	Flavonoids	718.211	6.74	1.52683	1.60176	2.28279	0.877312	0.901711	1.56572	1.2749	0.435528	0.776189	0.6814	0.628386	0.360538	1	1.14478	1.09503	0.917913	0.613489	0.66938	1.02424	1.06107	1.03795	1.80379	1.11491	0.828872	0.556775	1.07994	0.733594	1.61788	1.4887	1.47212	0.610538	0.679658	1.1908	-0.188838	-0.149262	0.646823	0.350384	-1.19916	-0.365519	-0.553425	-0.670277	-1.47178	0	0.195076
quercetin-hexose-deoxyhexose-pentose-p-coumaric acid	C41H44O22	Neg	Flavonoids	888.231	6.45	1.55196	3.79783	2.86214	0.371828	1.36582	2.4427	1	0.600166	0.0881679	0.346832	0.179703	0.274682	1.68375	1.46281	1.51143	1.12298	0.91571	0.755014	1.0232	0.870604	0.955618	2.73731	1.39345	0.562778	0.267072	1.55266	0.931235	1.96441	2.10721	1.66732	0.634096	1.92518	1.51709	-1.42729	0.449765	1.28848	0	-0.736567	-3.5036	-1.52769	-2.47631	-1.86417	0.75168	0.54874
astilbin III	C21H22O11	Neg	Flavonoids	450.114	5.99	1.36205	1.5644	2.03357	0.735943	0.210916	0.505339	2.01273	3.11614	3.13932	1.68513	1.08226	1	0.911307	0.999382	1.18358	0.584566	0.511791	0.50525	1.02824	0.991508	0.935813	1.65334	0.484066	2.75606	1.2558	1.03142	0.533869	3.41552	2.19467	1.93198	0.445785	0.645605	1.02401	-0.442334	-2.24526	-0.984677	1.00915	1.63976	1.65045	0.752863	0.114051	0	-0.13399	-0.000892468
naringenin	C15H12O5	Neg	Flavonoids	272.068	8.46	2.32832	1.59701	2.19819	0.61521	0.928099	0.579145	0.31576	2.48764	1.22031	0.142668	0.0755109	0.102366	2.03606	2.63357	4.02175	0.986146	0.934638	0.54471	1.15652	1	1.17213	2.04117	0.707485	1.34123	0.106848	2.89713	0.821831	2.88511	12.5527	3.52521	1.21929	0.675372	1.13631	-0.700849	-0.10765	-0.788003	-1.6631	1.31478	0.287242	-2.80927	-3.72717	-3.28819	1.02578	1.39702
isorhamnetin-3-O-rutinoside III	C28H32O16	Neg	Flavonoids	624.168	6	1	1	1	1	1	1	1	1	1	1	1	1	8.76386	8.74559	10.882	6.84791	2.1873	2	6.87473	7.58063	6.63361	1	1	1	1	9.46383	3.6784	1	1	2.57281	0	0	0	0	0	0	0	0	0	0	0	0	3.13157	3.12856
trihydroxy-octadecadienoic acid I	C18H32O5	Neg	Flavonoids	328.225	8.17	0.910498	2.7468	1.88351	0.831784	0.509045	0.62798	4.84325	2.77856	3.37762	0.756422	1	0.971513	0.719715	1.37483	1.14296	0.686967	0.410114	0.571747	1.58682	1.66808	1.61679	1.84693	0.65627	3.66648	0.909312	1.07917	0.556276	2.81429	4.03215	1.93999	-0.135273	1.45775	0.913421	-0.265719	-0.974134	-0.671211	2.27598	1.47434	1.75601	-0.402738	0	-0.0416941	-0.474502	0.459254
kaempferol-3-O-rutinoside	C27H30O15	Pos	Flavonoids	594.16	6.08	0.919548	1.32825	1.20316	1.10668	0.961764	1.05127	1.28086	1	0.916384	1.00492	0.81695	0.814242	1.20625	1.04589	0.923351	0.901654	0.554666	0.520849	1.07366	1.15938	0.88702	1.15032	1.03991	1.06575	0.878705	1.0585	0.659056	1.10618	1.21286	1.60608	-0.121003	0.409528	0.266834	0.146243	-0.0562458	0.0721391	0.35711	0	-0.125975	0.00708586	-0.29168	-0.29647	0.270533	0.0647297
tricin 4'-O-(syringyl alcohol)ether O-hexoside II	C32H34O15	Neg	Flavonoids	658.189	6.76	1.20339	2.09316	1.45048	0.863049	0.895038	1.61469	1.61063	0.772634	0.989293	0.755661	0.529938	0.476678	1.01879	1.08363	1	0.977605	0.849406	0.916526	1.15625	1.18922	1.18962	1.58234	1.12426	1.12418	0.587426	1.03414	0.914512	1.40746	1.91375	1.13081	0.267105	1.06568	0.536531	-0.212485	-0.15998	0.691254	0.687621	-0.372143	-0.0155297	-0.404188	-0.916105	-1.06891	0.0268559	0.115868
tricin 4'-O-(threo-beta-4-hydroxyphenylglyceryl) ether II	C26H24O10	Neg	Flavonoids	496.137	8.66	1	1.63447	1.19868	0.52677	0.560297	1.07615	3.12924	1.35624	2.08117	1.01579	0.795953	0.771081	0.60033	0.50662	0.579747	0.482933	0.506165	0.459852	1.23221	1.19442	1.20181	1.27772	0.721073	2.18888	0.86094	0.562232	0.482983	1.77197	2.54243	1.16408	0	0.708823	0.261451	-0.924756	-0.835736	0.105883	1.64581	0.439611	1.0574	0.0225957	-0.329244	-0.375046	-0.736173	-0.981023
cyanidin-3-O-glucoside III	C21H21O11	Pos	Flavonoids	449.1	6.24	1.60137	1.98404	3.14336	1.13053	1.26091	1.56663	1	0.481062	1.00246	0.763716	0.598265	0.686187	0.32738	0.517389	0.582878	0.823511	0.661611	0.757412	1.28114	1.19416	1.28311	2.24292	1.31936	0.82784	0.682723	0.475882	0.747511	1.70001	1.21256	0.636622	0.679306	0.988443	1.65231	0.177	0.334464	0.647665	0	-1.0557	0.00354001	-0.388892	-0.741142	-0.543326	-1.61096	-0.950679
tricin 7-O-(2''-O-glucopyranosyl)-glucuronopyranoside III	C29H34O17	Neg	Flavonoids	654.18	6.38	1.12228	1.09074	1.07332	0.736804	0.31205	0.434401	1.67146	1.19137	2.32216	1.74434	0.124858	0.233492	0.774317	0.872322	1	0.604846	0.612671	0.316907	1.20068	1.25596	1.20456	1.09545	0.494418	1.72833	0.700899	0.882213	0.511475	2.21563	2.46588	1.72484	0.166439	0.12531	0.102078	-0.440648	-1.68015	-1.2029	0.741112	0.252619	1.21547	0.802685	-3.00163	-2.09855	-0.369003	-0.197068
naringenin chalcone	C15H12O5	Neg	Flavonoids	272.068	8.8	1.13372	1.50708	1.49205	0.508199	1.38721	1.58088	1.02661	3.28486	1.55179	0.330079	0.329524	0.044611	0.913939	1.1127	1.52578	0.792397	0.720943	0.415093	1	0.786769	0.98338	1.37762	1.15876	1.95442	0.234738	1.18414	0.642811	1.18887	8.32596	1.84212	0.181067	0.591753	0.577297	-0.976535	0.472191	0.660728	0.0378924	1.71583	0.633934	-1.59912	-1.60154	-4.48646	-0.12983	0.154059
apigenin C-arabinosyl-C-arabinoside	C25H26O13	Pos	Flavonoids	534.138	5.92	0.908134	1.61605	2.42432	0.790346	1.10502	1.45478	1.09629	0.401011	0.907656	0.701037	0.695594	0.646144	1.1547	1.17859	1.1245	1.13078	0.974486	1	1.04125	0.998588	0.973636	1.6495	1.11672	0.801653	0.680925	1.15259	1.03509	1.4771	1.1773	1.11352	-0.139023	0.692472	1.27758	-0.339444	0.144072	0.540805	0.132633	-1.31829	-0.139782	-0.512438	-0.523684	-0.630072	0.207515	0.237057
tricin 7-O-(6''-O-malonyl)-beta-D-glucopyranoside	C26H26O15	Pos	Flavonoids	578.127	6.9	2.04226	2.07988	3.24404	0.941	1.60198	1.94465	1.42608	0.500696	0.941682	1.04543	0.915007	0.896793	0.90332	1	0.972354	0.931001	0.805081	0.781237	1.25589	1.35007	1.2521	2.45539	1.49588	0.956153	0.952409	0.958558	0.839106	1.64144	1.00393	1.14236	1.03017	1.0565	1.69779	-0.087734	0.679852	0.959511	0.512056	-0.997992	-0.0866875	0.064095	-0.128146	-0.157154	-0.146692	0
tricin 4'-O-(threo-beta-4-hydroxyphenylglyceryl) ether I	C26H24O10	Neg	Flavonoids	496.137	8.41	1.01313	1.73029	1.23454	0.580016	0.597378	1.09443	2.99366	1.32572	2.08344	1	0.777935	0.75411	0.609738	0.53055	0.609066	0.521123	0.540963	0.498933	1.23194	1.19322	1.19397	1.32598	0.757274	2.13427	0.844015	0.583118	0.52034	1.751	2.52871	1.12065	0.0188125	0.791015	0.30397	-0.785835	-0.743285	0.130176	1.58191	0.406772	1.05897	0	-0.362278	-0.407153	-0.713738	-0.914441
isorhamnetin-O-rhamnoside-O-rhamnoside II	C28H32O15	Neg	Flavonoids	608.174	6.33	1.21609	1.83363	1.49436	1	0.944317	1.35738	1.29307	0.927615	1.31123	1.03776	0.50777	0.59044	0.630229	0.804758	0.771386	0.676352	0.505095	0.425739	1.01158	1.04999	1.00683	1.51469	1.10057	1.17731	0.71199	0.735458	0.535729	1.37629	1.65354	1.37282	0.282245	0.874704	0.579529	0	-0.0826567	0.440823	0.370803	-0.108402	0.390923	0.0534724	-0.977752	-0.760137	-0.666052	-0.313372
tricin hexoside II	C23H24O12	Neg	Flavonoids	492.127	6.6	1.40564	1.8837	1.64467	1.26864	1.08097	1.7732	1.35906	0.863561	0.953382	0.767181	0.624992	0.609727	0.890964	1	0.907231	0.889738	0.747417	0.821809	1.15794	1.15786	1.17319	1.64467	1.37427	1.05867	0.6673	0.932732	0.819655	1.19676	1.5865	1.13796	0.491227	0.913567	0.717797	0.343286	0.11233	0.826353	0.442611	-0.21163	-0.068874	-0.382361	-0.678091	-0.713764	-0.16656	0
isoorientin hexoside II	C27H30O16	Neg	Flavonoids	610.153	5.59	1	1	1	1	1	1	1	1	1	1	1	1	6.69579	7.34622	9.86093	7.31684	2.70232	2.04636	2	2.23747	2.41057	1	1	1	1	7.96765	4.02184	1	1	1.98109	0	0	0	0	0	0	0	0	0	0	0	0	2.74325	2.877
trihydroxy-octadecadienoic acid II	C18H32O5	Neg	Flavonoids	328.225	8.26	0.553372	1.99948	1.32749	0.54496	0.255957	0.355931	3.82084	1.36602	2.36954	0.434247	1.43134	1.08512	0.399304	1	0.702288	0.386457	0.245087	0.428235	1.05501	1.04247	1.07321	1.29345	0.385616	2.5188	0.983571	0.70053	0.35326	3.35424	2.56087	1.98305	-0.853678	0.999628	0.408696	-0.875777	-1.96603	-1.49033	1.93389	0.449976	1.24461	-1.20341	0.517367	0.117861	-1.32444	0
trihydroxy-octadecadienoic acid III	C18H32O5	Neg	Flavonoids	328.225	9.17	1	3.04994	2.12622	0.432446	0.0723076	0.103948	7.82447	11.2465	8.42765	0.380968	1.85151	1.26787	0.197132	0.94289	0.657592	0.143017	0.0985012	0.286305	1.67908	1.76078	1.67427	2.05872	0.2029	9.16621	1.16678	0.599205	0.175941	10.1464	7.85597	3.40571	0	1.60878	1.08829	-1.20941	-3.78971	-3.26607	2.96799	3.4914	3.07513	-1.39226	0.888703	0.342404	-2.34277	-0.0848387
naringenin-hexose-deoxyhexose	C27H32O14	Neg	Flavonoids	580.179	6.54	1.26119	1.09175	1	1.65842	1.49154	2.27201	0.960307	0.986172	1.12971	0.670637	0.597788	0.601932	0.646696	0.79926	0.780095	1.33387	0.857939	0.897036	1.16481	1.16821	1.17735	1.11765	1.80732	1.0254	0.623452	0.742017	1.02962	0.618399	1.64471	0.720673	0.334789	0.12664	0	0.729808	0.576804	1.18397	-0.0584321	-0.0200882	0.175952	-0.576396	-0.742294	-0.732327	-0.62884	-0.323263
quercetin-3-O-rhamnoside-7-O-rhamnoside II	C27H30O15	Neg	Flavonoids	594.158	6.23	1.31257	1.58588	1.53618	1.10637	2.97614	3.07177	1.2834	0.885955	0.860515	0.817233	0.961615	0.892515	0.515748	0.613064	0.531028	1.05946	0.669207	0.640898	1.02186	1	1.08166	1.47821	2.38476	1.00996	0.890455	0.55328	0.789854	0.619857	1.1342	0.700484	0.392398	0.665283	0.619347	0.145836	1.57344	1.61907	0.359968	-0.174695	-0.216728	-0.29118	-0.056468	-0.164052	-0.955262	-0.70589
kaempferol-O-rhamnoside-O-rhamnoside II	C27H30O14	Neg	Flavonoids	578.165	5.81	1.00083	1.31551	3.11137	0.585155	0.651174	0.922631	1.72503	1.60717	1.65747	1.13046	1.10233	1.00143	1	0.678766	0.735316	0.640198	0.66589	0.566608	0.796667	1.01653	0.842739	1.80924	0.719653	1.66322	1.07808	0.804694	0.624232	2.51404	1.54277	1.28909	0.00119577	0.395625	1.63755	-0.773108	-0.618886	-0.116174	0.786619	0.684524	0.728985	0.176908	0.140561	0.00206621	0	-0.559015
tricin 4'-O-(syringyl alcohol)ether O-hexoside III	C32H34O15	Neg	Flavonoids	658.19	7.2	1.05401	2.02619	1.37069	0.831661	0.885723	1.13293	1.30415	1.2468	1.66935	1.04697	0.8709	0.738361	0.818292	0.879009	0.78285	0.726262	0.720329	0.809516	1.02689	1.00483	1	1.48363	0.950104	1.40677	0.885409	0.826717	0.752036	1.56154	1.58883	1.09931	0.0758824	1.01877	0.4549	-0.265933	-0.175073	0.180058	0.383109	0.318233	0.739286	0.066214	-0.199421	-0.437601	-0.289313	-0.18605
myricetin-3-O-glucuronide	C21H18O14	Pos	Flavonoids	494.072	5.56	1.25115	0.539453	0.878359	0.808167	0.600597	0.539095	1.42422	0.926598	1.47201	0.817544	0.91526	1.02023	1.11563	1	1.07819	0.61032	1.06207	0.735854	1.125	1.30175	1.13803	0.889652	0.649286	1.27428	0.917679	1.0646	0.80275	1.3702	1.38858	1.3262	0.32325	-0.890432	-0.187118	-0.307275	-0.73553	-0.891389	0.510175	-0.109985	0.557784	-0.290632	-0.127746	0.0288999	0.157853	0
tricin 4'-O-(erythro-guaiacylglyceryl) ether 9''-O-glucopyranoside	C33H36O16	Neg	Flavonoids	688.2	6.8	0.980747	1.37854	2.09456	0.870483	0.728735	1.3043	1.09145	0.664603	0.720788	0.528343	0.48935	0.442128	1.09912	1.13419	1.0348	1.08559	0.907428	0.929527	1.00468	1.01782	1	1.48462	0.967839	0.825613	0.486607	1.08937	0.97418	1.53395	1.69667	1.11824	-0.0280465	0.463145	1.06665	-0.200112	-0.456535	0.383275	0.126243	-0.589436	-0.472353	-0.920453	-1.03106	-1.17746	0.13635	0.181661
tricin 7-O-(2''-O-glucopyranosyl)-glucuronopyranoside I	C29H34O17	Neg	Flavonoids	654.18	6.11	1.36715	1.58214	1.40091	1.07678	0.798085	1.30623	1.08109	1	1.0243	0.946268	0.592818	0.80414	0.761585	0.832762	0.831483	0.776247	0.655149	0.491057	1.03046	1.06444	1.06523	1.45006	1.06037	1.03513	0.781075	0.80861	0.640818	1.36751	1.32526	1.26184	0.45117	0.661873	0.486364	0.106725	-0.325386	0.385408	0.112486	0	0.0346319	-0.0796786	-0.75434	-0.314482	-0.392923	-0.264023
apigenin pentosyl-pentoside IV	C25H26O13	Neg	Flavonoids	534.137	6.04	1.71023	2.78981	2.47502	1.27818	1.37674	1.83122	1	1.04759	0.959689	0.729848	0.778459	0.640201	0.709924	0.836735	0.679922	0.734337	0.53366	0.537008	1.06144	1.04295	1.07313	2.32502	1.49538	1.00242	0.716169	0.742194	0.601668	1.5548	1.3997	1.23356	0.774194	1.48016	1.30744	0.354094	0.461254	0.872808	0	0.0670686	-0.0593618	-0.454333	-0.361307	-0.643403	-0.494263	-0.257158
tricin hexoside I	C23H24O12	Neg	Flavonoids	492.126	6.28	0.775141	1.24506	1	0.70449	0.790801	1.43784	0.986114	0.732866	0.870391	0.79706	0.673941	0.523929	1.66919	1.41892	1.29032	1.33192	1.25169	1.20335	1.05656	1.01069	0.959282	1.00673	0.97771	0.863124	0.664977	1.45948	1.26232	1.02969	1.29798	1.15619	-0.36747	0.316217	0	-0.505349	-0.338614	0.523902	-0.0201736	-0.448378	-0.200265	-0.327239	-0.569306	-0.932557	0.739146	0.504796
tricin 4'-O-(threo-syringylglyceryl) ether 7''-O-glucopyranoside I	C34H38O17	Neg	Flavonoids	718.211	6.61	1.34899	1.47428	1.31282	0.933248	0.633182	1.11407	1.26798	0.798566	1.10191	0.725186	0.463514	0.56749	1	1.19541	1.04932	1.08299	0.767871	0.823343	0.979102	0.905494	1.01098	1.3787	0.8935	1.05615	0.585397	1.08158	0.891401	1.54303	1.80416	1.21334	0.431878	0.560012	0.39267	-0.099668	-0.659309	0.15584	0.342532	-0.324517	0.140005	-0.463576	-1.10932	-0.817332	0	0.257507
peonidin 3-O-(6-O-coumaryl)-glucoside	C31H29O13	Pos	Flavonoids	609.182	6.33	2.02586	3.292	5.15187	0.811874	1.95158	2.46149	1.41626	0.54355	1.75693	1.20196	1.09988	0.863839	0.714639	0.829199	1	0.77316	0.403745	0.629644	1.53913	0.722383	0.982507	3.48991	1.74165	1.23891	1.05523	0.847946	0.602183	2.0038	1.17407	1.40812	1.01853	1.71897	2.3651	-0.300672	0.96464	1.29953	0.50209	-0.879515	0.813055	0.265391	0.137351	-0.211165	-0.484713	-0.27021
tricin 7-O-(2''-O-glucopyranosyl)-glucuronopyranoside II	C29H34O17	Neg	Flavonoids	654.198	6.31	1.29281	1.8692	1.51777	1	0.924435	1.68152	1.54547	1.02942	1.05968	0.879036	0.728861	0.672259	0.776425	0.856223	0.764629	0.8153	0.624284	0.59264	1.14209	1.15003	1.08062	1.55993	1.20199	1.21152	0.760052	0.799092	0.677408	1.29779	1.594	1.17963	0.370515	0.902418	0.601949	0	-0.113357	0.749769	0.628042	0.0418312	0.0836247	-0.186006	-0.456285	-0.572911	-0.365081	-0.223942
tricin 4'-O-(threo-syringylglyceryl) ether 7''-O-glucopyranoside III	C34H38O17	Neg	Flavonoids	718.21	7.14	1.14802	1.67034	1.32463	1.02431	0.675978	1.03608	0.828435	1.07728	1.70054	0.952473	0.737733	0.630666	1.01989	0.979522	0.930554	0.866832	0.83017	0.978887	1.03957	1	1.01173	1.38099	0.912123	1.20209	0.773624	0.976655	0.891963	1.51404	1.55384	1.09495	0.199147	0.740139	0.405587	0.0346526	-0.564952	0.0511382	-0.27154	0.107399	0.765996	-0.0702497	-0.43883	-0.665053	0.0284134	-0.0298502
apigenin pentosyl-pentoside III	C25H26O13	Neg	Flavonoids	534.137	5.92	0.958971	1.65044	1.42213	0.770448	1.08645	1.47691	1.01161	0.852189	0.886335	0.648751	0.647313	0.628437	1.16233	1.17081	1.09376	1.158	0.997989	0.898679	1.05361	1	0.992069	1.34385	1.11127	0.916712	0.641501	1.1423	1.01822	1.20929	1.42901	1.12185	-0.0604404	0.722852	0.508054	-0.37623	0.119627	0.562583	0.0166571	-0.230755	-0.174076	-0.624263	-0.627464	-0.670159	0.217015	0.227502
apigenin pentosyl-pentoside I	C25H26O13	Neg	Flavonoids	534.139	5.78	2.08853	3.4294	2.9521	1.71584	1.90464	2.59953	1.20528	0.97135	1	0.672747	0.850311	0.642281	0.745847	0.800685	0.658926	0.771751	0.502854	0.551994	1.2454	1.27095	1.21301	2.82334	2.07334	1.05888	0.721779	0.735153	0.608866	1.36174	1.46704	1.20741	1.06249	1.77796	1.56174	0.778918	0.929516	1.37825	0.269367	-0.0419365	0	-0.571864	-0.233938	-0.638724	-0.423048	-0.320694
tricin 4'-O-(threo-guaiacylglyceryl) ether 7-O-glucopyranoside	C33H36O16	Neg	Flavonoids	688.2	6.67	0.9911	1.31064	1.99138	0.853168	0.678391	1.13653	1.03047	0.64339	0.696606	0.526816	0.50804	0.431174	1.10504	1.20572	1.06982	1.15138	0.955495	0.966599	1.04081	1	1.03507	1.43104	0.889363	0.790157	0.488677	1.12686	1.02449	1.60906	1.61693	1.09992	-0.0128979	0.390268	0.993771	-0.229098	-0.559812	0.184636	0.0433082	-0.636235	-0.521586	-0.92463	-0.976986	-1.21366	0.1441	0.269895
naringenin chalcone-hexose-deoxyhexose	C27H32O14	Neg	Flavonoids	580.19	6.41	0.778955	0.975431	1	0.822067	2.17454	4.14026	2.12112	2.04411	1.48906	0.873352	0.538817	0.77568	0.909234	1.07006	0.642719	1.27395	0.987345	1.01271	0.914779	1.14085	1.47319	0.918129	2.37896	1.88476	0.729283	0.874005	1.09133	0.385938	2.5844	0.800859	-0.360388	-0.0358881	0	-0.282672	1.12071	2.04972	1.08482	1.03147	0.5744	-0.195365	-0.892133	-0.366467	-0.137277	0.0976947
naringenin chalcone-hexoside-pentoside	C26H30O14	Pos	Flavonoids	566.164	6.27	0.837048	1.36246	1.67981	0.826682	0.780137	1.06496	1.14675	0.254446	0.789982	0.625555	0.398497	0.509797	1.03315	1.01875	1.06854	1.01624	0.785562	1	0.905929	1.17854	1.0283	1.29311	0.890593	0.730394	0.511283	1.04015	0.933934	1.45196	1.42855	1.11373	-0.256618	0.446218	0.748299	-0.274596	-0.3582	0.0908004	0.197557	-1.97457	-0.340109	-0.676791	-1.32736	-0.972005	0.0470496	0.0268035
apigenin pentosyl-pentoside II	C25H26O13	Neg	Flavonoids	534.137	5.84	1.55997	1.52377	1.66522	1.06656	1.05032	1.6787	1.22012	1	0.946381	0.808566	0.714307	0.694539	0.878077	1.17426	0.773364	0.968999	0.680642	0.490154	1.03896	0.812919	1.02454	1.58298	1.26519	1.0555	0.739137	0.941899	0.713265	1.25118	1.42802	1.32055	0.641516	0.607641	0.735709	0.0929671	0.0708288	0.747341	0.287025	0	-0.0795067	-0.306563	-0.485384	-0.525872	-0.187581	0.231746
isorhamnetin-O-rhamnoside	C22H22O11	Neg	Flavonoids	462.116	6.63	1.4009	2.05031	2.867	1.59548	1.72122	2.23905	1.01489	0.744866	1	0.678577	0.568854	0.486966	0.640724	0.729572	0.655268	0.772778	0.723026	0.675747	1.13588	1.03736	1.19868	2.10607	1.85192	0.919919	0.578132	0.675188	0.72385	1.13724	1.59119	0.932773	0.486351	1.03584	1.51954	0.673993	0.783429	1.16288	0.0213268	-0.424947	0	-0.559417	-0.813871	-1.03811	-0.642224	-0.454877
astilbin I	C21H22O11	Neg	Flavonoids	450.117	5.5	0.840566	1.24085	1.18641	0.838264	0.382257	0.653458	1.77013	1.37418	1.52815	1	1.5899	1.45609	0.542936	0.871303	0.949485	0.892941	0.42136	0.398998	1.05514	1.11664	1.33427	1.08927	0.62466	1.55749	1.34866	0.787908	0.5711	1.74379	1.15484	1.37963	-0.250567	0.311327	0.246598	-0.254524	-1.38738	-0.613834	0.823852	0.458572	0.611788	0	0.668939	0.542096	-0.881146	-0.198754
tricin 7-O-(6''-(E)-sinapoyl)-glucopyranoside	C34H34O16	Neg	Flavonoids	698.205	6.99	1.15556	1.56267	1.33193	1.01497	1.13808	1.35202	1.71722	1.40007	1.30527	1	1.19981	0.967543	0.362779	0.415164	0.368543	0.418876	0.281362	0.301072	0.971036	0.969744	0.97728	1.35005	1.16835	1.47419	1.05578	0.382162	0.33377	1.15552	1.39629	1.14498	0.208594	0.644012	0.413521	0.0214316	0.186604	0.435113	0.780075	0.485499	0.384347	0	0.262809	-0.0476027	-1.46284	-1.26825
schaftoside	C26H28O14	Neg	Flavonoids	564.148	5.96	0.638189	0.910457	0.859499	0.30872	0.476236	0.678347	1	0.792816	1.12009	0.606309	0.570792	0.714505	3.17081	3.52217	2.8767	3.37393	2.68925	2.3097	2.091	1.79411	2.00874	0.802715	0.487768	0.970969	0.630535	3.18989	2.79096	1.64569	1.53991	1.14294	-0.647943	-0.135337	-0.218432	-1.69563	-1.07025	-0.559904	0	-0.334942	0.163617	-0.721874	-0.808964	-0.484983	1.66485	1.81646
luteolin 7-O-glucoside	C21H20O11	Pos	Flavonoids	448.097	5.98	0.932159	2.18344	2.49081	1.00819	1.10284	1.72061	1.44573	0.620053	0.928871	0.774335	0.58301	0.784677	1.11907	0.853392	1.72282	1	0.907226	0.944077	1.00376	0.793836	1.23451	1.8688	1.27721	0.998219	0.714007	1.23176	0.950434	1.46319	1.39805	1.296	-0.101353	1.1266	1.31661	0.0117656	0.141222	0.782918	0.531802	-0.689537	-0.10645	-0.368969	-0.778408	-0.349829	0.162296	-0.228719
tricin 7-O-neohesperidoside	C29H34O16	Neg	Flavonoids	638.185	6.31	1.35374	1.94485	2.9655	1.09814	1.17491	1.80944	1.31353	0.95301	0.949629	0.865513	0.728437	0.721804	0.899442	1	0.842269	0.95743	0.770702	0.785053	1.14065	1.12857	1.13205	2.08803	1.36083	1.07206	0.771918	0.913904	0.837728	1.53438	1.38882	1.09093	0.436956	0.959659	1.56828	0.135066	0.232547	0.85554	0.393446	-0.0694362	-0.0745637	-0.208373	-0.457124	-0.470322	-0.152898	0
astilbin II	C21H22O11	Neg	Flavonoids	450.119	5.65	1.50351	1.97743	2.00154	0.494883	1.0929	0.628003	0.7923	2.21029	1.51283	0.740844	0.790483	1	0.619147	1.17419	1.34331	0.762639	0.672364	0.900753	0.943589	1.10128	1.01082	1.82749	0.738596	1.50514	0.843776	1.04555	0.778585	2.47428	1.78382	1.34288	0.588338	0.983624	1.00111	-1.01484	0.128162	-0.671157	-0.335882	1.14424	0.597251	-0.432759	-0.339194	0	-0.691646	0.231663
cyanidin-3-O-glucoside I	C21H21O11	Pos	Flavonoids	449.109	5.76	0.402239	1	0.976432	0.369437	0.601396	0.567288	0.941474	0.606514	0.805698	1.10045	0.547908	0.891815	64.5625	107.076	79.8952	167.97	71.1747	107.615	46.2168	44.5555	46.1793	0.79289	0.512707	0.784562	0.846724	83.8445	115.586	1.54648	0.926585	0.725384	-1.31387	0	-0.0344088	-1.4366	-0.733613	-0.817846	-0.0870062	-0.721388	-0.311689	0.138093	-0.867994	-0.165184	6.01262	6.74249
isorhamnetin-3-O-rutinoside II	C28H32O16	Neg	Flavonoids	624.171	5.87	0.736187	0.663909	0.665045	0.444075	0.0749698	0.14994	1.93779	0.978764	0.602037	1	0.188458	0.395254	5.1605	7.11766	7.38607	8.98946	3.68319	2.84672	3.53122	2.93208	2.68053	0.68838	0.222995	1.17286	0.527904	6.55474	5.17312	3.08698	2.22173	1.26708	-0.441856	-0.590943	-0.588475	-1.17112	-3.73755	-2.73755	0.954409	-0.0309671	-0.732076	0	-2.40768	-1.33915	2.36751	2.8314
luteolin-C-pentyl-hexoside I	C26H28O15	Pos	Flavonoids	580.143	5.05	0.987433	0.904602	0.56029	1.13387	1.0036	1.04076	1.19477	1.07374	0.812432	1.58276	1.01963	1.09009	1.06463	0.83788	0.816166	0.928861	0.796108	0.710788	1	1.03482	0.838355	0.817442	1.05941	1.02698	1.23082	0.906224	0.811919	0.771602	0.834383	1.11615	-0.0182456	-0.144646	-0.835754	0.181258	0.00518093	0.0576327	0.256728	0.102641	-0.29968	0.66244	0.0280457	0.124442	0.0903481	-0.255185
quercetin-3-O-rhamnoside-7-O-glucoside II	C27H30O16	Neg	Flavonoids	610.169	5.7	1	0.865237	0.979249	0.995458	0.749959	0.985332	1.08349	1.42584	0.98801	1.29893	1.10943	1.32484	0.817267	1.08043	0.93497	1.01706	0.746839	0.771009	1.06258	1.10812	1.1024	0.948162	0.91025	1.16578	1.2444	0.944224	0.844969	1.04165	0.936819	1.11746	0	-0.208833	-0.0302519	-0.00656836	-0.415116	-0.0213181	0.115691	0.51181	-0.0174029	0.377328	0.149825	0.405819	-0.291121	0.111611
syringetin 3-O-glucopyranoside	C23H24O13	Neg	Flavonoids	508.123	6.49	1.15817	1.3724	1.45507	1.00638	0.698903	1.4586	1.98168	0.747463	1.61001	0.699296	0.788763	0.771194	1	1.02534	0.722377	0.998269	0.671188	0.701725	1.58993	0.99005	1.2296	1.32855	1.05463	1.44638	0.753084	0.915905	0.790394	1.25973	1.92061	1.1588	0.211841	0.456699	0.541093	0.00918005	-0.516837	0.544589	0.986721	-0.419926	0.687074	-0.516026	-0.342337	-0.374834	0	0.0361002
apigenin-hexoside-pentoside	C26H28O14	Neg	Flavonoids	564.148	5.67	0.758477	0.904515	0.92296	0.481598	0.631165	0.861858	1.34185	1	1.19616	0.830384	0.704234	0.724071	1.13817	1.32448	1.19946	1.31505	1.08392	0.996554	1.0146	1.0195	1.01792	0.861984	0.658207	1.17934	0.752897	1.2207	1.13184	1.30959	1.5664	1.07851	-0.398823	-0.144783	-0.115659	-1.0541	-0.663912	-0.214478	0.424224	0	0.258411	-0.268149	-0.505873	-0.465797	0.186711	0.405421
tricin 4'-O-(erythro-guaiacylglyceryl) ether 7''-O-glucopyranoside II	C33H36O16	Neg	Flavonoids	688.2	7.23	1.03533	1.59887	1.14588	1.02573	0.798214	1.07593	0.77985	1.06162	1.24258	0.751817	0.809941	0.66041	1.06185	1.07047	0.940863	0.985628	0.920777	1.02907	0.960258	0.969109	1	1.26003	0.966624	1.02801	0.740722	1.02439	0.978493	1.30353	1.38785	1.04691	0.0500933	0.677055	0.196455	0.0366469	-0.325153	0.105587	-0.358731	0.0862638	0.313334	-0.411547	-0.304112	-0.598566	0.0865795	0.0982442
luteolin-C-pentyl-hexoside IV	C26H28O15	Neg	Flavonoids	580.147	6.27	1.01142	1.56241	1.32552	1.00845	0.876335	1.44498	1.55983	1.24283	1.2151	0.898124	0.639616	0.666207	0.859674	0.895192	0.936131	0.8982	0.903066	0.972291	1	1.06384	1.0843	1.29979	1.10992	1.33925	0.734649	0.896999	0.924519	1.17106	1.82298	0.970233	0.0163885	0.643773	0.406563	0.0121373	-0.190446	0.531053	0.641392	0.313627	0.281073	-0.155013	-0.644722	-0.585957	-0.218139	-0.15973
cyanidin-3-O-glucoside II	C21H21O11	Pos	Flavonoids	449.11	6.11	1.10336	1.06143	0.795403	0.95614	0.930341	0.964757	1.31881	1.22057	0.785394	1.44358	0.895183	1.09219	1.24794	0.850701	1.07156	1.02113	0.850783	0.964037	0.92304	1.32342	1	0.986733	0.950413	1.10826	1.14365	1.05673	0.945317	1.03822	0.969054	1.11786	0.141908	0.0860119	-0.330242	-0.0647063	-0.104169	-0.0517625	0.399239	0.28756	-0.348512	0.529651	-0.159746	0.127229	0.319548	-0.233276
apigenin acetylhexoside	C21H30O12	Neg	Flavonoids	474.17	5.53	1.13511	1.10844	1.18908	0.729039	0.437161	0.749818	1.85144	2.51681	2.0227	1	1.04152	0.985921	0.706674	0.66494	0.907254	0.944044	0.641871	0.311192	1.10174	1.09264	1.04188	1.14421	0.638672	2.13032	1.00915	0.759622	0.632369	1.79155	2.11101	1.20123	0.182837	0.148528	0.249849	-0.455932	-1.19376	-0.415388	0.888651	1.3316	1.01628	0	0.0586911	-0.0204555	-0.500884	-0.588705
tricin 4'-O-(syringyl alcohol)ether O-hexoside I	C32H34O15	Neg	Flavonoids	658.189	6.64	1.18328	1.93747	2.62138	0.918133	0.905528	1.49133	1.4345	0.734814	0.905071	0.72648	0.502395	0.440217	1.01351	1.03469	0.912766	1	0.891784	0.950635	1.08882	1.09074	1.08366	1.91405	1.105	1.0248	0.556364	0.98699	0.947473	1.73217	1.84195	1.04171	0.242795	0.954176	1.39033	-0.123225	-0.143168	0.576604	0.520551	-0.444549	-0.143896	-0.461004	-0.993105	-1.18371	0.0193613	0.0492043
luteolin-di-pentoside	C25H26O14	Neg	Flavonoids	550.131	5.87	0.375592	0.872585	0.649052	0.455197	0.9299	1.06663	0.526608	0.947207	1.005	0.387091	1.35835	1.0436	0.231705	1.96186	1.69066	1	1.94336	1.57091	1.06265	1.10057	0.883452	0.63241	0.817242	0.826272	0.92968	1.29474	1.50475	0.773834	0.88877	0.860435	-1.41276	-0.196633	-0.623594	-1.13544	-0.104853	0.0930591	-0.925199	-0.0782478	0.00719685	-1.36926	0.441857	0.0615668	-2.10964	0.972222
tricin 4'-O-(threo-guaiacylglyceryl) ether I	C27H26O11	Neg	Flavonoids	526.147	8.52	0.895614	1.27908	1.65861	0.886755	0.705865	1.35674	1.59412	1.46582	1.47527	1.13753	1.04495	0.940873	0.6652	0.672276	0.621894	0.768913	0.656158	0.626594	1.03764	1	1.0496	1.27777	0.98312	1.51174	1.04112	0.653123	0.683888	1.29971	1.45204	0.955015	-0.159051	0.355104	0.729978	-0.173392	-0.502536	0.440144	0.672764	0.551706	0.560981	0.1859	0.063436	-0.0879277	-0.588141	-0.572875
luteolin-C-pentyl-hexoside III	C26H28O15	Neg	Flavonoids	580.143	6.11	0.34895	0.961179	1	0.491954	0.984529	1.01851	0.415673	0.969056	1.12266	0.409636	1.49771	1.03564	0.277705	2.02161	1.68453	0.978932	1.911	1.68175	1.08555	1.15397	0.933137	0.770043	0.831665	0.835797	0.980997	1.32795	1.52389	0.925905	0.851987	0.87142	-1.51891	-0.0571235	0	-1.02341	-0.0224944	0.0264622	-1.26648	-0.0453476	0.166922	-1.28759	0.582761	0.050525	-1.84838	1.01551
kaempferol-3-O-glucoside III	C21H20O11	Pos	Flavonoids	448.092	6.24	1.6529	2.09866	2.9295	1.46693	1.36537	1.79885	0.839131	0.413938	1	0.680015	0.642275	0.637529	0.769436	0.817012	1.14345	0.970968	0.951433	0.97218	1.07597	1.13376	1.04843	2.22702	1.54372	0.751023	0.653273	0.909966	0.964861	1.44263	1.14963	0.943106	0.724997	1.06947	1.55065	0.5528	0.449294	0.847077	-0.253031	-1.27251	0	-0.556362	-0.638738	-0.649437	-0.378128	-0.291571
kaempferol-O-rhamnoside-O-rhamnoside I	C27H30O14	Pos	Flavonoids	578.162	5.71	0.725357	0.893796	2.11395	0.654545	0.577204	1	1.48685	0.469958	1.46405	1.29542	0.969539	0.865204	0.977793	1.257	1.18487	1.37422	0.822765	0.955687	1.23569	1.1544	1.01806	1.24437	0.743916	1.14029	1.04339	1.13989	1.05089	1.67272	1.09287	1.08469	-0.463236	-0.161983	1.07994	-0.611436	-0.792847	0	0.572263	-1.0894	0.549968	0.373422	-0.044629	-0.208888	-0.0323987	0.329986
naringenin dihexose	C27H32O15	Neg	Flavonoids	596.171	4.9	1.1455	0.900429	1.17641	0.690686	0.495733	1.10249	1.10748	1.69743	1.5032	0.836621	1.31205	0.774003	0.722626	1.14641	0.610192	0.837934	0.547656	0.751483	1.36263	1	1.43853	1.07411	0.76297	1.43604	0.974224	0.826408	0.712358	1.4078	1.47403	1.1601	0.195972	-0.151316	0.234387	-0.533897	-1.01237	0.140767	0.147283	0.763351	0.588035	-0.257354	0.39182	-0.369589	-0.468679	0.197119
chrysoeriol-C-hexoside-C-pentoside	C27H30O15	Neg	Flavonoids	594.158	5.44	0.680434	0.572692	0.836745	0.323296	0.529534	0.527392	0.936798	1.24853	1.28882	0.937497	0.788452	1	1.29164	1.78819	1.57361	1.46649	1.54199	1.35594	1.04377	1.01106	0.968722	0.696624	0.460074	1.15805	0.90865	1.55115	1.45481	1.51416	1.27448	1.06622	-0.555472	-0.804167	-0.25714	-1.62907	-0.917205	-0.923052	-0.0941899	0.320234	0.366054	-0.0931139	-0.342906	0	0.369209	0.8385
chrysoeriol-O-hexoside I	C22H22O11	Neg	Flavonoids	462.116	6.19	0.22285	0.3951	0.290436	0.232691	0.259046	0.624456	1.36414	0.723059	0.576412	1	0.218238	0.833692	87.4843	159.186	111.807	194.592	69.9758	57.1358	51.7768	50.0899	49.4428	0.302795	0.372064	0.88787	0.683976	119.492	107.235	0.813825	1.2981	1.11431	-2.16585	-1.33971	-1.78371	-2.10351	-1.94872	-0.679329	0.447991	-0.467814	-0.794827	0	-2.19603	-0.262414	6.45095	7.31457
tricin 4'-O-(erythro-guaiacylglyceryl) ether 7''-O-glucopyranoside I	C33H36O16	Neg	Flavonoids	688.198	7.13	0.773165	1.20543	1.53866	0.958691	0.664344	0.967803	1.15566	1.16904	1.27811	0.795901	0.917067	0.80136	0.962417	1.04362	0.884974	1.00561	0.912122	1.08002	1	1.03206	1.01422	1.17242	0.863612	1.20094	0.838109	0.963669	0.99925	1.35757	1.43291	0.964392	-0.371152	0.269544	0.621675	-0.0608625	-0.589997	-0.0472154	0.208712	0.225327	0.354009	-0.329339	-0.124901	-0.319478	-0.0552654	0.061591
tricin hexoside IV	C23H24O12	Pos	Flavonoids	492.127	6.74	1	1.41161	1.96209	0.888646	0.680423	1.24314	2.22304	0.678916	1.82057	1.16271	1.08387	0.998856	0.65132	0.697992	0.649537	0.842212	0.557388	0.76978	1.1701	1.05163	1.11334	1.4579	0.937402	1.57417	1.08181	0.666283	0.723126	1.55526	1.45513	0.921392	0	0.497345	0.972394	-0.170319	-0.555497	0.313984	1.15253	-0.558694	0.864389	0.217494	0.116186	-0.00165159	-0.618561	-0.518718
isorhamnetin-O-rhamnoside-O-rhamnoside I	C28H32O15	Neg	Flavonoids	608.174	6	0.424229	0.0903546	0.249573	0.102401	0.0745669	0.394258	2.12663	0.66835	0.450141	1.576	0.156891	0.699054	2.07463	3.23612	2.14471	4.52742	1.56193	1	2.00605	1.82377	2.18772	0.254719	0.190408	1.08171	0.81065	2.48515	2.36312	1.33775	1.33437	1.05164	-1.23709	-3.46826	-2.00247	-3.2877	-3.74532	-1.34279	1.08857	-0.581325	-1.15155	0.656272	-2.67216	-0.516525	1.05286	1.69426
glucosylvitexin	C27H30O15	Neg	Flavonoids	594.158	5.71	0.539404	0.715394	0.993159	0.410449	0.507749	0.7967	1.23333	1	0.90011	0.956608	0.584976	0.795827	11.2935	16.3188	12.6878	19.8213	9.02422	8.44201	5.91979	5.93382	5.99425	0.749319	0.571633	1.04448	0.779137	13.4334	12.4292	1.31084	1.34056	1.08079	-0.890562	-0.483191	-0.00990348	-1.28472	-0.977814	-0.327892	0.302562	0	-0.151827	-0.0640007	-0.77355	-0.329473	3.49743	4.02846
chrysoeriol-O-hexoside II	C22H22O11	Neg	Flavonoids	462.119	6.45	0.900664	0.959163	0.883417	0.82352	0.484408	0.945481	1.67893	1.07875	1.48662	1.69734	1	1.0035	0.726059	1.09886	0.734647	1.22755	0.72558	0.886451	1.40393	1.14413	1.36248	0.914415	0.751136	1.41476	1.23361	0.853189	0.946528	1.21737	1.14685	0.901388	-0.15094	-0.0601528	-0.178833	-0.280124	-1.0457	-0.0808794	0.74754	0.10936	0.572033	0.763275	0	0.00503518	-0.461842	0.13601
isoorientin hexoside I	C27H30O16	Pos	Flavonoids	610.155	5.32	0.929908	0.645104	0.94937	0.44015	0.550074	0.82266	0.868734	0.558324	1	0.525685	0.780785	1.37495	3.17081	6.35906	4.0751	8.48018	3.10462	4.92354	2.12437	2.70203	2.62672	0.841461	0.604295	0.809019	0.893808	4.53499	5.50278	1.39247	0.905138	0.824128	-0.104839	-0.632397	-0.0749574	-1.18393	-0.862301	-0.281632	-0.203014	-0.840827	0	-0.92773	-0.357002	0.459383	1.66485	2.66881
kaempferol-3-O-rhamnoside	C21H20O10	Neg	Flavonoids	432.106	6.12	0.461562	0.608139	0.545548	0.321026	0.653523	1	0.801791	0.912593	1.11522	0.656417	0.626565	0.583524	2.69694	4.51501	3.38683	5.00086	2.75196	2.2492	1.78964	1.82819	1.83677	0.538416	0.658183	0.943202	0.622168	3.53293	3.33401	0.818034	1.51599	1.05966	-1.1154	-0.717527	-0.874223	-1.63924	-0.613691	0	-0.318701	-0.131957	0.157329	-0.607316	-0.674465	-0.777137	1.43132	2.17473
isorhamnetin-3-O-rutinoside I	C28H32O16	Neg	Flavonoids	624.169	5.72	0.468019	0.742587	0.568985	0.108727	0.322286	0.430188	1	1.01092	0.944044	0.670015	0.444138	0.686368	6.69062	13.1596	8.31364	15.8431	5.96001	5.16196	4.50367	4.73174	4.37197	0.593197	0.287067	0.984988	0.600174	9.38795	8.98836	2.06641	1.64117	1.04446	-1.09536	-0.429368	-0.813538	-3.20121	-1.63359	-1.21696	0	0.0156715	-0.0830747	-0.577734	-1.17092	-0.542946	2.74214	3.71804
isoscoparin-2''-O-glucoside II	C28H32O16	Neg	Flavonoids	624.171	6.26	1.09779	1.50656	1.28915	0.95418	0.945559	1.37237	1.32011	1.01497	1.04874	0.738	0.673086	0.835659	0.823779	0.851457	0.699421	1.01282	0.692824	0.792414	1.18789	1.01949	1	1.29783	1.0907	1.12794	0.748915	0.791552	0.832686	1.18991	1.5061	0.9506	0.134598	0.591259	0.366422	-0.0676663	-0.0807605	0.456664	0.400661	0.0214314	0.0686555	-0.438308	-0.571138	-0.259013	-0.279671	-0.231995
quercetin-3-O-rhamnoside-7-O-rhamnoside I	C27H30O15	Neg	Flavonoids	594.165	5.99	0.459392	0.415537	0.747473	0.482199	0.423738	0.525741	0.649011	0.841439	1.09358	1	0.31426	0.35346	3.45668	5.87527	4.30771	7.6737	3.53196	2.28891	2.38002	2.57977	2.38301	0.5408	0.477226	0.861342	0.555907	4.54655	4.49819	1.13322	1.54944	1.01075	-1.1222	-1.26695	-0.419907	-1.0523	-1.23875	-0.927575	-0.623686	-0.24907	0.129056	0	-1.66997	-1.50038	1.78939	2.55466
luteolin-C-pentyl-hexoside II	C26H28O15	Pos	Flavonoids	580.143	5.47	0.637667	0.539389	0.561175	0.286965	0.38769	1	1.09253	0.196777	0.578082	0.681555	0.201056	0.808496	9.16008	15.5792	11.2665	21.668	10.3706	9.1265	5.85177	6.00819	5.81244	0.57941	0.558218	0.622464	0.563702	12.0019	13.7217	1.03796	1.10424	0.874667	-0.649124	-0.890601	-0.833478	-1.80105	-1.36702	0	0.127678	-2.34537	-0.790654	-0.553097	-2.31433	-0.306687	3.19536	3.96155
kaempferol-3-O-glucoside I	C21H20O11	Neg	Flavonoids	448.101	5.76	0.272629	0.539554	0.627553	0.228884	0.576268	0.931191	0.999223	0.856145	0.721235	1	0.58685	1.77099	113.549	182.535	144.923	272.727	130.328	106.563	79.3094	76.5834	79.1827	0.479912	0.578781	0.858867	1.11928	147.002	169.873	0.829177	0.767338	0.865369	-1.87499	-0.890162	-0.67219	-2.12731	-0.795189	-0.102851	-0.00112204	-0.224074	-0.471459	0	-0.768937	0.82456	6.82717	7.51203
tricin-O-hexoside derivative	C33H34O15	Neg	Flavonoids	670.189	6.37	0.984815	1.14224	1.93854	0.795678	0.773491	1.23636	1.52358	1.2591	1.50066	1.04277	1.13943	1.05522	0.666348	0.780172	0.649447	0.791425	0.657266	0.671612	1.03203	1	0.9943	1.3552	0.935177	1.42778	1.07914	0.698655	0.706767	1.44914	1.32307	0.988522	-0.0220754	0.191867	0.954974	-0.329742	-0.370543	0.306102	0.607464	0.332393	0.5856	0.0604251	0.188307	0.0775406	-0.585653	-0.358136
tricin 4'-O-(threo-guaiacylglyceryl) ether II	C27H26O11	Neg	Flavonoids	526.147	8.77	0.927222	1.23769	0.995858	0.91625	0.747606	1.37839	1.55625	1.53839	1.41897	1.1504	1.26747	1	0.752517	0.806526	0.727663	0.832698	0.742888	0.72888	1.05222	1.06145	1.04888	1.05359	1.01408	1.50454	1.13929	0.762235	0.768155	1.03896	1.32059	0.992293	-0.109013	0.307647	-0.00598753	-0.126187	-0.41965	0.462984	0.638076	0.621417	0.504845	0.202138	0.341951	0	-0.410204	-0.310207
rutin	C27H30O16	Neg	Flavonoids	610.159	5.91	0.482147	0.832322	0.722958	0.466304	0.81017	0.528517	1.17973	2.5132	1.33894	0.320271	1.55623	0.845153	0.361027	1.85372	1.39136	0.748808	1.37129	1.05458	1	1.32585	1.16269	0.679143	0.601664	1.67729	0.907218	1.20204	1.05823	1.12877	1.84883	1.1359	-1.05245	-0.264786	-0.468016	-1.10066	-0.303703	-0.919977	0.238463	1.32953	0.421087	-1.64263	0.638055	-0.242715	-1.46982	0.890425
quercetin-3-O-rhamnoside	C21H20O11	Neg	Flavonoids	448.11	6.49	0.638151	1.00165	0.852695	0.73306	1	1.08196	0.402725	0.691457	1.26194	0.482335	1.03747	0.476512	0.59991	1.4573	1.48689	1.03365	1.08949	1.09392	0.992114	1.02485	0.642033	0.830831	0.938339	0.785373	0.665439	1.18137	1.07235	0.885427	1.18023	1.10166	-0.64803	0.0023749	-0.229898	-0.447996	0	0.113644	-1.31213	-0.532289	0.335639	-1.05189	0.0530696	-1.06942	-0.737182	0.543296
quercetin-hexose-deoxyhexose -hexose-p-coumarate	C42H46O23	Pos	Flavonoids	918.241	6.33	1.69041	1.26116	2.27329	1.15523	0.731646	1.38135	0.651471	0.310485	0.78742	0.921342	0.795719	0.956819	0.975605	1.4541	0.858327	1	1.09609	1.08996	1.0085	0.759565	1.06396	1.74162	1.08941	0.583125	0.891293	1.09601	1.06202	1.59868	0.654246	1.03201	0.757376	0.334747	1.18478	0.208176	-0.450782	0.466079	-0.618228	-1.6874	-0.344796	-0.118192	-0.329669	-0.0636821	-0.0356315	0.540125
feruloylquinic acid II	C17H20O9	Neg	Hydroxycinnamate derivatives	368.111	5.77	1.08516	1	1.09942	0.812511	0.487852	0.76527	1.49234	1.95075	1.97987	1.33513	1.10646	0.889274	0.805823	0.779479	0.748504	0.559048	0.550779	0.643797	1.05402	1.02494	1.04726	1.06153	0.688544	1.80765	1.11029	0.777935	0.584541	1.5417	1.6281	1.33085	0.117914	0	0.136747	-0.299542	-1.03548	-0.385959	0.577579	0.964027	0.985407	0.416984	0.145945	-0.1693	-0.311466	-0.359418
feruloylquinic acid-hexoside II	C23H30O14	Neg	Hydroxycinnamate derivatives	530.163	5.3	1.49086	0.754305	1.20116	1.90317	0.815656	1.10769	0.848813	1.23834	1	0.667549	0.59474	0.414524	1.16374	1.21336	0.96631	0.841132	0.629355	0.886997	1.41811	1.24095	1.12554	1.14878	1.2755	1.02905	0.558937	1.11447	0.785828	0.900646	1.84108	1.41821	0.576146	-0.40678	0.264433	0.928402	-0.293968	0.147551	-0.236482	0.308409	0	-0.583055	-0.74967	-1.27047	0.218764	0.279008
feruloylquinic acid I	C17H20O9	Neg	Hydroxycinnamate derivatives	368.111	5.55	1.69532	1.23425	1.53802	1.21381	0.753417	1.05515	0.637984	0.910041	1.04879	0.421595	0.386198	0.367143	1.04466	1.08915	1.07995	0.696542	0.693239	0.747803	1	1.00186	0.996611	1.4892	1.00746	0.865604	0.391646	1.07125	0.712528	1.47817	2.21017	1.50345	0.76156	0.30363	0.621078	0.279542	-0.40848	0.0774434	-0.648408	-0.135997	0.0687235	-1.24607	-1.37259	-1.44558	0.0630273	0.123203
caffeic acid hexose I	C15H18O9	Neg	Hydroxycinnamate derivatives	342.095	5.36	1.14452	1.0226	0.964369	0.645242	0.553811	0.852358	1.77394	1.94426	2.11909	1.36044	0.482174	0.650322	0.905637	1.18088	1.10257	0.870029	0.577589	0.538045	1.1499	1.22025	1	1.04383	0.683804	1.94577	0.830978	1.06303	0.661887	1.52651	2.34154	1.60606	0.194747	0.0322398	-0.0523426	-0.632087	-0.852533	-0.230469	0.82696	0.959223	1.08344	0.444072	-1.05238	-0.620773	-0.142995	0.239859
ferulate	C10H10O4	Neg	Hydroxycinnamate derivatives	194.057	6.79	1.00524	1.57064	1.33946	0.979299	0.601724	0.776722	2.60484	1.474	2.6533	0.586469	1.53906	0.837208	0.896111	0.854931	1	0.374566	0.615921	0.657892	1.38527	1.3495	1.08315	1.30511	0.785915	2.24404	0.98758	0.917014	0.549459	1.66063	2.27227	1.66894	0.00754022	0.651356	0.421651	-0.030178	-0.732826	-0.36453	1.38119	0.559735	1.40779	-0.769872	0.622053	-0.256342	-0.15825	-0.226119
coumaric acid hexoside III	C15H18O8	Pos	Hydroxycinnamate derivatives	326.1	5.55	0.778837	1.37213	1.08219	0.481049	0.521326	0.972288	2.54987	1.72776	1.19423	1.17814	0.551452	0.491112	0.750007	1	1.00386	0.599974	0.364013	0.388229	1.05212	1.19696	1.19879	1.07772	0.658221	1.82395	0.740236	0.917955	0.450739	1.63732	2.46402	2.03656	-0.360607	0.45642	0.113948	-1.05574	-0.939742	-0.0405446	1.35042	0.788903	0.256083	0.236516	-0.858692	-1.02588	-0.415024	0
cinnamic acid	C9H8O2	Neg	Hydroxycinnamate derivatives	148.052	4.7	1.70767	1.56534	1.57105	0.875666	0.59253	0.761309	1.48154	1.78679	0.876867	0.457671	0.522514	0.458492	1.37623	1.28719	1.51504	0.494606	0.406406	0.569628	1.12681	1.1507	1	1.61469	0.743168	1.38173	0.479559	1.39282	0.490213	2.17271	2.88126	2.84125	0.772032	0.64648	0.651728	-0.191548	-0.75504	-0.393446	0.5671	0.837371	-0.189571	-1.12762	-0.936459	-1.12503	0.460724	0.364224
feruloylquinic acid III	C17H20O9	Neg	Hydroxycinnamate derivatives	368.111	6	1.42263	2.4377	2.5621	0.932086	0.422564	0.610586	3.38492	1.23276	2.91195	0.596557	0.321769	0.402735	0.708337	1.13987	1	0.367945	0.284535	0.319953	1.31238	1.58377	1.46928	2.14081	0.655079	2.50988	0.440353	0.949402	0.324144	3.26802	5.69969	2.92895	0.508562	1.28552	1.35733	-0.101465	-1.24276	-0.711734	1.75912	0.301888	1.54198	-0.745269	-1.6359	-1.3121	-0.497492	0.188868
quinate	C7H12O6	Neg	Hydroxycinnamate derivatives	192.064	1.79	1.8841	1.58351	1.99724	0.5436	0.710512	0.588838	1.51702	1.17648	1.66806	0.29809	0.300132	0.419676	1.21078	1.28475	1.61775	0.40755	0.401365	0.439663	1	0.988708	1.02066	1.82162	0.614317	1.45385	0.339299	1.37109	0.416193	2.96527	4.28487	3.29437	0.913872	0.663124	0.99801	-0.879383	-0.49307	-0.764057	0.60124	0.234478	0.738174	-1.74618	-1.73633	-1.25265	0.275933	0.361491
o-coumaric acid	C9H8O3	Neg	Hydroxycinnamate derivatives	164.047	5.06	2.5869	2.68799	2.29457	0.193487	0.428737	0.776704	3.64517	4.21999	3.45576	0.598758	0.512963	0.351492	0.722378	1	1.05879	0.190849	0.369122	0.189153	1.75751	1.25428	1.34999	2.52315	0.466309	3.77364	0.487738	0.927056	0.249708	5.4109	7.73703	3.71256	1.37122	1.42653	1.19823	-2.36969	-1.22184	-0.364564	1.86599	2.07724	1.789	-0.739954	-0.963073	-1.50843	-0.469174	0
coumaric acid hexoside I	C15H18O8	Neg	Hydroxycinnamate derivatives	326.101	5.05	2.13364	2.80572	2.46968	0.261657	0.177889	0.274191	4.05531	4.30492	3.95422	0.409811	0.151807	0.161987	0.605668	1	1.13694	0.215157	0.177058	0.188673	1.3407	1.46238	1.39299	2.46968	0.237912	4.10482	0.241201	0.914201	0.19363	10.3806	17.0182	4.72139	1.09332	1.48837	1.30432	-1.93425	-2.49095	-1.86675	2.01981	2.10599	1.98339	-1.28697	-2.71969	-2.62605	-0.723401	0
feruloylquinic acid-hexoside I	C23H30O14	Neg	Hydroxycinnamate derivatives	530.163	4.69	1.63652	1.60393	1.71744	0.259781	0.260149	0.314335	2.35028	1.4977	2.38318	0.151049	0.143779	0.17584	1.05539	1.13546	1.36973	0.111295	0.171599	0.231768	0.911264	1.00348	1	1.65263	0.278088	2.07705	0.156889	1.18686	0.171554	5.94284	13.239	6.91831	0.710635	0.681613	0.780261	-1.94463	-1.94259	-1.66962	1.23283	0.582749	1.25289	-2.72691	-2.79807	-2.50767	0.0777796	0.183281
1-O-sinapoylglucose II	C17H22O10	Neg	Hydroxycinnamate derivatives	386.121	5.65	1.26592	1.75723	1.3453	0.68743	1.02396	0.780595	1.05073	1.76339	1.35328	0.841705	0.690313	0.868298	1.03022	1.41278	1.33688	0.82704	0.610194	0.976758	0.94263	0.984939	1	1.45615	0.830662	1.38913	0.800106	1.25996	0.804664	1.753	1.73619	1.56582	0.340185	0.813304	0.42793	-0.540715	0.03416	-0.357354	0.0713947	0.818349	0.436465	-0.248613	-0.534677	-0.203737	0.0429559	0.498539
p-coumaric acid	C9H8O3	Neg	Hydroxycinnamate derivatives	164.047	5.77	1	1.20205	0.990922	1.05694	0.725998	0.63361	2.10514	2.43253	2.20333	1.23723	1.26426	0.939938	0.685763	0.998246	0.938734	0.512638	0.617114	0.67791	1.2531	1.68616	1.16612	1.06432	0.805515	2.247	1.14714	0.874248	0.602554	1.3213	1.95878	1.4509	0	0.265496	-0.0131562	0.0798903	-0.461962	-0.658332	1.07392	1.28246	1.13968	0.307111	0.338293	-0.0893631	-0.544217	-0.00253307
3,4,5-trimethoxycinnamic acid II	C12H14O5	Neg	Hydroxycinnamate derivatives	238.084	7.13	1	0.767716	0.848503	1.07999	0.69021	1.16082	1.0977	0.800853	0.806375	1.60773	0.956398	1.13804	0.775898	0.679152	0.620432	1.33035	0.804608	1.03936	1.18134	1.09808	1.17306	0.872073	0.977008	0.901643	1.23406	0.691827	1.05811	0.892596	0.730634	0.653836	0	-0.381356	-0.237008	0.111019	-0.534893	0.215148	0.134486	-0.320391	-0.310476	0.685025	-0.0643174	0.186552	-0.366061	-0.558193
caffeic acid hexoside II	C15H18O9	Neg	Hydroxycinnamate derivatives	342.097	4.99	1.40308	1.24219	1.19037	0.829056	0.751417	0.99318	1.35703	2.4346	1.73039	0.702336	0.608693	0.586744	0.795555	1	1.11721	0.814515	0.70433	0.720509	1.15454	1.07279	1.11781	1.27855	0.857885	1.84067	0.632591	0.970923	0.746451	1.49035	2.90973	1.30072	0.488592	0.312891	0.251412	-0.270458	-0.412315	-0.00987232	0.440448	1.28368	0.791096	-0.509767	-0.716214	-0.769198	-0.329967	0
coumaric acid hexoside II	C15H18O8	Pos	Hydroxycinnamate derivatives	326.103	5.34	1.05326	0.93557	0.998973	0.884083	1.06909	0.764391	1.52242	0.631515	1.26201	1.6581	1.1708	0.79805	0.857188	1.16902	1.51366	1	0.614995	0.702523	1.00406	0.701876	1.04636	0.995935	0.905853	1.13865	1.20898	1.17996	0.772506	1.09944	0.941824	1.52744	0.0748639	-0.0960828	-0.00148306	-0.177747	0.0963777	-0.387617	0.606369	-0.66311	0.335725	0.729527	0.2275	-0.325449	-0.222317	0.225298
1-O-feruloylglucose	C16H20O9	Neg	Hydroxycinnamate derivatives	356.111	5.2	1.15405	1.39198	1.0018	0.254162	0.458017	0.501164	2.44257	2.16273	1.99903	0.229248	0.450165	0.185844	0.677035	1.16137	1.07326	0.914983	0.712611	0.604733	1.01109	1	1.02529	1.18261	0.404448	2.20144	0.288419	0.970555	0.744109	2.92401	7.6328	1.30432	0.206702	0.477137	0.00258889	-1.97618	-1.12653	-0.996646	1.2884	1.11285	0.999302	-2.12502	-1.15147	-2.42784	-0.562697	0.215831
coumaroylquinic acid I	C16H18O8	Neg	Hydroxycinnamate derivatives	338.1	5.86	1.8484	2.08202	1.98486	0.65625	0.624886	0.723706	2.67451	1.30125	2.2347	0.871789	0.631506	0.56422	0.558211	1.02651	1	0.713562	0.5855	0.649732	1.50296	1.17484	1.38044	1.97176	0.668281	2.07015	0.689172	0.861572	0.649598	2.9505	3.00383	1.32632	0.886281	1.05798	0.989039	-0.607683	-0.678334	-0.466524	1.41927	0.379903	1.16008	-0.197949	-0.663132	-0.825671	-0.841117	0.0377422
3,4,5-trimethoxycinnamic acid I	C12H14O5	Neg	Hydroxycinnamate derivatives	238.084	7.01	1.20743	1.60393	1.33539	0.904975	1	1.48127	1.18346	0.64999	0.910347	0.635595	0.769474	0.672352	0.856981	1.27567	1.1993	0.991924	0.882635	0.958665	1.08757	1.02735	1.11782	1.38225	1.12875	0.9146	0.692474	1.11065	0.944408	1.22459	1.32077	1.17603	0.271938	0.681608	0.417265	-0.14405	0	0.566836	0.243013	-0.62151	-0.135512	-0.653819	-0.378056	-0.572712	-0.222665	0.351261
1-O-sinapoylglucose I	C17H22O10	Neg	Hydroxycinnamate derivatives	386.122	5.54	1.24068	1.03204	1	0.806272	0.599308	0.991004	1.49087	1.92874	1.34453	1.18146	0.980886	0.886863	0.815295	1.036	0.851836	0.887171	0.80685	0.726382	1.11346	1.20698	1.24024	1.09091	0.798861	1.58805	1.0164	0.901044	0.806801	1.36558	1.56242	1.11681	0.311134	0.0455051	0	-0.310662	-0.73863	-0.0130365	0.576158	0.947655	0.427105	0.240565	-0.0278433	-0.173216	-0.294606	0.051024
sinapic acid I	C11H12O5	Pos	Hydroxycinnamate derivatives	224.068	5.64	1.13134	1.18978	1.78679	0.966733	1.43291	1	1.45981	0.78574	1.23763	1.04892	0.806802	1.12317	0.732468	0.783295	0.820728	0.890827	0.784718	0.787506	1.06144	1.19436	0.870302	1.3693	1.13321	1.16106	0.992965	0.77883	0.821017	1.20834	1.16929	0.948616	0.178028	0.250699	0.837374	-0.0488112	0.51895	0	0.54578	-0.347877	0.307579	0.0689091	-0.309714	0.167575	-0.449162	-0.352373
caffeic acid hexoside III	C15H18O9	Neg	Hydroxycinnamate derivatives	342.095	5.16	0.820883	1	0.828502	0.82072	0.829231	1.40324	0.928913	1.40099	0.827633	2.03475	1.29746	0.952993	0.788041	1.05712	1.18701	1.13919	0.750905	0.707567	1.196	1.18718	1.24241	0.883128	1.01773	1.05251	1.4284	1.01072	0.865889	0.867743	0.736846	1.16727	-0.284751	0	-0.271423	-0.285039	-0.270154	0.48876	-0.106385	0.486447	-0.272937	1.02485	0.375691	-0.069462	-0.343658	0.0801367
1-O-sinapoylglucose IV	C17H22O10	Neg	Hydroxycinnamate derivatives	386.121	6.24	1.73644	2.6624	2.00147	1.42133	1.32148	1.80719	0.730817	0.791307	1	0.601418	0.504801	0.532008	0.897257	0.78043	0.943095	0.816923	0.895673	1.09438	1.08979	1.05907	1.1092	2.13344	1.51666	0.840708	0.546076	0.873594	0.935659	1.40667	1.53954	0.933667	0.796133	1.41273	1.00106	0.50724	0.40215	0.853744	-0.452418	-0.337691	0	-0.733561	-0.986213	-0.910479	-0.156408	-0.357659
caffeoylquinic acid I	C16H18O9	Neg	Hydroxycinnamate derivatives	354.095	5.08	0.383199	0.867541	0.808945	0.552871	0.995657	1.06037	0.44055	1	1.1783	0.570307	1.73091	1.18648	0.317686	1.82608	1.57219	0.946889	1.79918	1.60813	1.01001	1.20031	0.971922	0.686561	0.869633	0.87295	1.16256	1.23865	1.4514	0.789484	0.750883	0.85342	-1.38384	-0.204997	-0.305886	-0.854986	-0.0062788	0.0845704	-1.18262	0	0.236706	-0.810189	0.791532	0.246682	-1.65433	0.868753
caffeoylquinic acid II	C16H18O9	Neg	Hydroxycinnamate derivatives	354.095	5.43	0.437914	0.955444	0.640945	0.569197	1.04692	1.01076	0.798879	0.96262	1.22651	0.702658	1.38447	0.996649	0.290349	1.69033	1.45857	0.949928	1.51496	1.41022	1.10353	1.12954	1	0.678101	0.875626	0.996003	1.02792	1.14642	1.2917	0.774418	0.968946	0.887523	-1.19128	-0.0657569	-0.641728	-0.812999	0.0661492	0.0154443	-0.32395	-0.0549622	0.29456	-0.509105	0.469331	-0.0048428	-1.78414	0.757308
caffeic acid	C9H8O4	Neg	Hydroxycinnamate derivatives	180.042	6.51	1.45475	1.15378	1.14775	1.17461	0.854841	0.823515	1.22564	0.996064	0.842669	1.08942	0.906626	0.825791	1.23336	0.981311	1.00134	1.10616	0.954478	1	1.09764	0.909247	0.902562	1.25209	0.950988	1.02146	0.940611	1.072	1.02021	1.31662	1.08595	1.05076	0.540772	0.206368	0.198813	0.232181	-0.226272	-0.280133	0.29354	-0.0056893	-0.246962	0.123554	-0.141421	-0.276152	0.302599	-0.0272174
feruloylquinic acid IV	C17H20O9	Pos	Hydroxycinnamate derivatives	368.112	6.24	1.61227	2.86557	4.05478	1.44403	1.36918	1.86828	0.703275	0.313261	1.17898	0.622327	0.818614	0.616547	0.794827	1	0.987547	0.930935	0.805831	0.99864	1.09082	1.1814	1.19599	2.84421	1.5605	0.731839	0.685829	0.927458	0.911802	1.82263	1.06709	1.01717	0.689091	1.51882	2.01963	0.530101	0.453307	0.901714	-0.50784	-1.67456	0.237541	-0.684256	-0.288745	-0.697717	-0.331288	0
1-O-sinapoylglucose III	C17H22O10	Neg	Hydroxycinnamate derivatives	386.121	5.98	1.81254	2.75545	2.0556	1.43735	1.30966	1.91067	0.698475	0.818106	1.09097	0.644025	0.484459	0.496029	0.885202	0.737987	1	0.85873	0.774856	0.961252	1.13722	1.17317	1.13004	2.20786	1.55256	0.869182	0.541504	0.874396	0.864946	1.42208	1.60513	1.01093	0.858016	1.46229	1.03956	0.523409	0.38919	0.934077	-0.51772	-0.28964	0.125606	-0.634811	-1.04555	-1.0115	-0.175922	-0.438333
Indole-3-acetaldehyde	C10H9NO	Pos	Indole derivatives	159.069	4.48	2.82346	5.64297	6.3706	0.0367996	0.136101	0.213343	0.742611	1.27974	1.98546	0.0359214	0.0294025	0.0456393	1.43329	1.76742	1.91851	0.0311736	0.093727	0.0718179	1.00311	1.02459	1	4.94568	0.128748	1.33594	0.0369877	1.70641	0.0655728	38.4136	36.1184	26.0231	1.49746	2.49645	2.67143	-4.76416	-2.87725	-2.22875	-0.429322	0.355851	0.989477	-4.79901	-5.08792	-4.45358	0.519333	0.821648
indole-3-carbaldehyde	C9H7NO	Pos	Indole derivatives	145.053	7.45	1	2.76407	4.66333	0.268929	0.263799	0.397228	5.7516	1.41413	5.00952	0.688193	0.79504	0.793267	0.392714	1.21285	1.1946	0.542296	0.340777	0.161821	1.58804	1.59708	1.7983	2.80913	0.309985	4.05842	0.758833	0.933388	0.348298	9.06215	5.34823	2.67986	0	1.4668	2.22136	-1.89471	-1.92249	-1.33196	2.52396	0.499919	2.32467	-0.539115	-0.330901	-0.334121	-1.34845	0.278404
2-hydroxymyristic acid	C14H28O3	Neg	Lipids	244.203	15.46	1.4723	1.51342	1.38836	1.4222	1.23317	0.791423	1.2353	1.09472	0.985752	0.894875	0.983263	0.803128	0.845437	0.761468	0.851223	1.07923	1	0.923889	1.17733	0.991407	1.15375	1.45803	1.14893	1.10526	0.893755	0.819376	1.00104	1.26903	1.23664	0.818525	0.558073	0.597813	0.473382	0.508126	0.302368	-0.33748	0.304862	0.130557	-0.0207027	-0.160242	-0.0243508	-0.316298	-0.242231	-0.393144
3-hydroxy-3-methyl-glutaric acid	C6H10O5	Neg	Lipids	162.053	4.14	1.22405	1.55126	1.34602	1.0804	0.805548	0.827314	2.09016	1.87751	2.06472	0.892055	1.06555	0.764477	0.970307	0.951136	0.923069	0.744094	0.695779	0.564986	1	1.23953	1.12926	1.37377	0.904421	2.0108	0.907362	0.94817	0.668287	1.51895	2.21609	1.41881	0.291658	0.633436	0.428701	0.111568	-0.311958	-0.273493	1.06361	0.908821	1.04595	-0.164795	0.0916032	-0.387455	-0.0434874	-0.0722764
2-LysoPE(18:1)	C23H46NO7P	Neg	Lipids	479.3	14.49	0.889743	1.46077	1.10474	1	0.998243	0.774199	1.16922	1.94253	1.47961	0.892979	0.774302	0.702989	1.15252	0.829117	1.01618	0.71086	0.687142	0.707644	1.04726	1.03328	1.14827	1.15175	0.924147	1.53045	0.79009	0.999271	0.701882	1.24629	1.93706	1.4237	-0.168539	0.546733	0.143711	0	-0.00253688	-0.369224	0.225549	0.957935	0.565219	-0.163302	-0.369032	-0.508427	0.204789	-0.270353
azelaic acid	C9H16O4	Neg	Lipids	188.105	7.07	2.16786	1.62227	1.61081	0.736145	0.633979	0.634941	3.90114	3.53606	3.08451	0.623432	0.690699	0.688877	0.927669	1	1.08294	0.64616	0.658727	0.578597	1.34236	1.23822	1.27409	1.80031	0.668355	3.50724	0.667669	1.00354	0.627828	2.69365	5.25295	1.59842	1.11627	0.698014	0.687783	-0.441937	-0.657493	-0.655305	1.9639	1.82214	1.62504	-0.681695	-0.533872	-0.537681	-0.108318	0
glycerophosphate	C3H9O6P	Pos	Lipids	172.013	1.54	0.910385	1.43365	1.21204	0.545067	0.859287	1.07834	1.56542	1.06181	2.21813	0.643752	0.570533	0.497214	1.2862	1.58218	1.6619	0.70529	1	0.954962	0.998376	0.958921	1.24154	1.18536	0.827565	1.61512	0.5705	1.51009	0.886751	1.43235	2.83107	1.70295	-0.135452	0.519694	0.27744	-0.875496	-0.218789	0.108816	0.646554	0.0865275	1.14934	-0.635423	-0.809617	-1.00806	0.363118	0.661911
2-LysoPC(18:2)	C26H50NO7P	Pos	Lipids	519.332	13.17	1	1.48331	2.58991	0.916477	0.930222	0.922559	1.32744	0.841961	1.21325	0.693366	0.955869	0.659487	1.26456	1.41285	1.43818	0.782782	0.710013	0.712164	1.06196	1.07088	1.05907	1.69107	0.923086	1.12755	0.769574	1.37187	0.734987	1.83198	1.46516	1.86652	0	0.568818	1.3729	-0.12583	-0.104353	-0.116288	0.40865	-0.248175	0.278882	-0.528311	-0.0651149	-0.600583	0.338636	0.498613
2-LysoPE(18:3)	C23H42NO7P	Pos	Lipids	475.27	11.86	1.26492	1.80771	3.11974	0.641454	0.828552	0.593063	1.91346	1	1.93818	0.969914	1.12992	0.838132	0.963219	0.975259	1.05189	0.534306	0.570013	0.436588	1.07288	1.12276	1.06376	2.06412	0.68769	1.61721	0.97932	0.996791	0.513636	3.00153	1.65136	1.94066	0.339044	0.854166	1.64142	-0.640582	-0.271336	-0.753743	0.936183	0	0.954702	-0.0440714	0.176215	-0.254751	-0.0540637	-0.0361425
1-LysoPE(16:0)	C21H44NO7P	Neg	Lipids	453.285	14.23	1	2.48744	3.45261	0.698557	0.491154	0.580919	5.0878	4.47182	3.7901	0.880819	1.14122	1.2909	0.494729	0.775788	0.924339	0.366533	0.34439	0.317126	1.52296	1.48009	1.51351	2.31335	0.59021	4.44991	1.10431	0.731618	0.342683	3.91954	4.02957	2.13497	0	1.31466	1.78769	-0.51755	-1.02575	-0.783591	2.34704	2.16086	1.92224	-0.183082	0.190579	0.368379	-1.01529	-0.366266
1-LysoPC(16:0)	C24H50NO7P	Pos	Lipids	495.333	14.45	1	2.38575	3.16248	0.795915	0.705401	0.617938	5.08424	1.88003	3.82163	0.855133	0.989072	1.01808	0.757105	0.947312	1.02655	0.46759	0.34289	0.468616	1.57334	1.56217	1.56746	2.18274	0.706418	3.5953	0.954095	0.910324	0.426365	3.08987	3.76828	2.13508	0	1.25444	1.66106	-0.329314	-0.503484	-0.694466	2.34603	0.910755	1.93419	-0.22578	-0.0158529	0.0258503	-0.401434	-0.078088
2-LysoPE(18:2)	C23H44NO7P	Neg	Lipids	477.285	13.02	0.921233	1.90828	3.05831	0.850771	0.697901	0.715286	1.36539	2.41538	1.57255	0.609984	0.879752	0.495296	1.27926	1.18858	1.18551	0.607761	0.593384	0.49377	1	1.00869	1.01394	1.96261	0.754653	1.78444	0.661677	1.21779	0.564972	2.60068	2.69684	2.15548	-0.118362	0.932276	1.61273	-0.233156	-0.518906	-0.483409	0.449318	1.27225	0.653104	-0.713157	-0.184832	-1.01364	0.355314	0.24924
1-LysoPE(18:1)	C23H46NO7P	Neg	Lipids	479.3	14.75	1.41356	2.957	4.81153	0.765679	0.221964	0.705981	3.44719	4.33636	3.93822	1.1906	0.832172	1	0.590088	0.817621	0.864675	0.326007	0.278711	0.327313	1.27053	1.23054	1.40397	3.0607	0.564542	3.90726	1.00759	0.757461	0.310677	5.42156	3.87782	2.4381	0.499328	1.56413	2.2665	-0.385187	-2.1716	-0.502298	1.78542	2.11649	1.97754	0.251688	-0.265046	0	-0.760999	-0.290495
2-LysoPC(18:3)	C26H48NO7P	Pos	Lipids	517.317	11.99	1	2.00538	3.72847	0.552536	0.511125	0.584617	3.25842	1.15274	2.3489	0.792127	1.08502	0.569287	0.870393	1.05786	0.992223	0.416736	0.428719	0.348569	1.17289	1.20059	1.22876	2.24462	0.549426	2.25336	0.815479	0.973491	0.398008	4.08538	2.76323	2.44591	0	1.00387	1.89859	-0.85586	-0.968251	-0.774435	1.70417	0.205066	1.23199	-0.336197	0.117727	-0.812772	-0.200261	0.0811432
13(S)-HOTrE	C18H30O3	Neg	Lipids	294.219	15.3	0.808856	1.51672	1	0.715909	0.653248	0.506347	3.34333	1.34323	1.58715	0.544605	0.525803	0.439644	1.15361	1.25362	1.14433	0.609284	0.340308	0.475146	1.28436	1.29291	1.35904	1.10853	0.625168	2.09124	0.503351	1.18385	0.474913	1.77317	4.15464	2.49278	-0.306044	0.60096	0	-0.482151	-0.614296	-0.981803	1.74129	0.425708	0.666443	-0.876718	-0.927406	-1.18559	0.20615	0.326106
glycero-3-phosphocholine	C8H21NO6P	Pos	Lipids	258.109	1.62	1.77279	2.4007	1	0.811029	0.274089	0.508496	0.69193	1.03132	1.40667	0.430851	0.518115	0.901814	1.88838	2.14375	2.63777	0.907076	0.683628	0.866934	1.09084	1.23499	1.10969	1.7245	0.531205	1.04331	0.616927	2.2233	0.819213	3.24639	1.69113	2.71395	0.82602	1.26345	0	-0.302175	-1.86728	-0.975691	-0.531302	0.0444872	0.492285	-1.21474	-0.948656	-0.149098	0.917152	1.10014
3-beta-D-Galactosyl-sn-glycerol	C9H18O8	Neg	Lipids	254.1	1.75	1.11215	1.79536	1.21124	0.457653	0.34282	0.321583	3.23839	1.86229	2.70108	0.359061	0.280885	0.296858	0.768321	1.02516	1	0.403346	0.3061	0.300699	1.15114	1.16223	1.13674	1.37292	0.374019	2.60058	0.312268	0.931161	0.336715	3.67072	8.32806	2.76543	0.153345	0.844276	0.276485	-1.12767	-1.54448	-1.63674	1.69528	0.897078	1.43353	-1.4777	-1.83195	-1.75216	-0.380219	0.0358511
1-LysoPC(18:2)	C26H50NO7P	Pos	Lipids	519.332	13.54	0.913127	2.52779	4.0178	0.655665	0.655781	0.567877	2.51362	1	2.39097	0.517264	0.742624	0.439759	1.09217	1.1318	1.37132	0.451931	0.293813	0.476412	1.00485	1.02775	1.04484	2.48624	0.626441	1.9682	0.566549	1.19843	0.407385	3.96883	3.47401	2.94176	-0.131112	1.33788	2.00641	-0.60897	-0.608714	-0.816348	1.32977	0	1.25759	-0.951027	-0.429296	-1.18522	0.127195	0.178618
1-LysoPE(18:2)	C23H44NO7P	Pos	Lipids	477.286	13.37	1.07015	2.90617	5.04826	0.526236	0.675779	0.533745	1.97742	0.904934	2.11329	0.521033	1.03499	0.512653	1.36642	1.25723	1.62243	0.46799	0.403027	0.526045	1.00439	0.950436	1	3.00819	0.578587	1.66522	0.689559	1.41536	0.465687	5.19921	2.4149	3.03929	0.0978148	1.53912	2.33579	-0.926219	-0.565376	-0.905776	0.983618	-0.144115	1.07949	-0.940555	0.0496177	-0.963947	0.450397	0.330245
2-LysoPE(16:0)	C21H44NO7P	Neg	Lipids	453.285	13.82	1.01935	2.85291	3.86966	0.499035	0.343145	0.37519	5.83411	4.12537	3.75299	0.582564	0.953259	1	0.550298	0.901517	1.01354	0.322879	0.237525	0.244765	1.62263	1.62041	1.72421	2.58064	0.40579	4.57083	0.845274	0.821783	0.268389	6.35955	5.40751	3.06191	0.027656	1.51243	1.95221	-1.00279	-1.54311	-1.41431	2.54451	2.04452	1.90804	-0.779512	-0.0690593	0	-0.861715	-0.149573
1-LysoPE(18:3)	C23H42NO7P	Neg	Lipids	475.269	12.18	1.35714	3.54695	6.04078	0.661028	0.425506	0.49195	6.47652	6.41601	5.38691	0.969328	1	0.656661	0.795545	1.04596	0.837423	0.335624	0.235594	0.259546	1.94273	1.81702	1.93631	3.64829	0.526161	6.09315	0.87533	0.892977	0.276921	6.9338	6.96097	3.22466	0.440574	1.82658	2.59473	-0.597217	-1.23275	-1.02342	2.69522	2.68168	2.42946	-0.0449439	0	-0.606778	-0.329985	0.0648313
hydroxyoctadecanedioic acid I	C18H34O5	Neg	Lipids	330.24	8.73	0.840729	3.2999	1.82188	0.724038	0.482927	0.398176	5.20366	4.18491	3.99022	0.259596	0.525755	0.403853	1	1.79384	1.8274	0.518376	0.321103	0.490704	1.46505	1.4716	1.45842	1.9875	0.535047	4.4596	0.396401	1.54041	0.443394	3.71463	11.2502	3.47413	-0.250286	1.72242	0.865425	-0.465863	-1.05012	-1.32852	2.37953	2.0652	1.99647	-1.94566	-0.927538	-1.3081	0	0.843051
hydroxy-octadecadienoic acid	C18H32O3	Neg	Lipids	296.235	15.09	0.751463	2.41837	1.37888	0.725115	0.540799	0.546577	2.2146	1.27552	1.49001	0.472529	0.52422	0.512319	1.0964	1.70962	1.49578	0.50372	0.335224	0.36138	1.03806	1	1.0163	1.51624	0.604164	1.66004	0.503023	1.43393	0.400108	2.50964	3.30013	3.58386	-0.412227	1.27403	0.463493	-0.463719	-0.886835	-0.871504	1.14705	0.351085	0.57532	-1.08153	-0.931755	-0.964885	0.13277	0.773678
2-LysoPC(16:0)	C24H50NO7P	Pos	Lipids	495.332	14.01	0.851527	3.92862	5.48876	0.542928	0.578189	0.454611	6.57432	1.58249	5.67424	0.537616	1	0.924208	0.863182	1.28995	1.27026	0.320187	0.146598	0.414414	1.50132	1.61445	1.41718	3.42297	0.525243	4.61035	0.820608	1.14113	0.293733	6.51693	5.61821	3.88494	-0.231876	1.97402	2.45648	-0.881167	-0.790388	-1.13729	2.71684	0.662192	2.50443	-0.895351	0	-0.11371	-0.212263	0.36732
2-palmitoylglycerol	C19H38O4	Pos	Lipids	330.276	13.46	1	2.07535	1.81488	0.529934	0.108806	0.456212	2.38738	1.25187	2.22563	0.480657	0.394203	0.307715	0.893969	1.09194	1.05883	0.318094	0.210094	0.242966	1.38146	1.34386	1.03785	1.63008	0.364984	1.95496	0.394192	1.01491	0.257051	4.46616	4.95941	3.94828	0	1.05335	0.859875	-0.916114	-3.20017	-1.13222	1.25543	0.324081	1.15421	-1.05692	-1.34299	-1.70033	-0.161703	0.12689
1-LysoPC(18:3)	C26H48NO7P	Neg	Lipids	517.317	12.3	1.54478	3.8829	6.78742	0.640221	0.38589	0.426715	10.3046	8.21421	7.15292	0.792325	0.899318	0.584506	1	1.14036	0.897648	0.295996	0.182969	0.253138	2.54869	2.53376	2.49142	4.0717	0.484275	8.55726	0.758716	1.01267	0.244034	8.40782	11.2786	4.1497	0.627399	1.95713	2.76286	-0.643359	-1.37374	-1.22866	3.36522	3.03812	2.83853	-0.335836	-0.153096	-0.774711	0	0.189486
hydroxyoctadecanedioic acid II	C18H34O5	Neg	Lipids	330.24	9.55	0.958347	2.823	1.6827	0.544628	0.654951	0.445441	8.31689	5.49666	5.70297	0.42408	0.250921	0.269827	1	2.69273	2.42856	0.43764	0.344407	0.26839	2.31023	2.3283	2.38967	1.82135	0.54834	6.50551	0.314943	2.04043	0.350146	3.32157	20.6562	5.82737	-0.0613801	1.49723	0.750779	-0.876658	-0.610542	-1.16669	3.05604	2.45855	2.51171	-1.23759	-1.99469	-1.88989	0	1.42907
LPG(16:0)	C22H45O9P	Pos	Lipids	484.282	13.55	0.602569	2.24846	3.03226	0.147457	0.147457	0.147457	4.03433	1.09793	4.87508	0.147457	0.147457	0.294913	1	1.39718	1.8482	0.147457	0.302682	0.147457	1.11351	1.07096	1.12271	1.9611	0.147457	3.33578	0.196609	1.41513	0.199199	13.2995	16.9666	7.1041	-0.730802	1.16894	1.60039	-2.76164	-2.76164	-2.76164	2.01233	0.134791	2.28543	-2.76164	-2.76164	-1.76164	0	0.482519
phosphocholine	C5H15NO4P	Pos	Lipids	184.073	1.58	1.30304	1.15079	1.28974	0.85655	0.642727	0.708867	0.72127	0.554417	1.05746	0.733025	0.66501	0.771526	1.4771	1.39982	1.61176	1.11321	1.28214	1.35337	1	0.965722	0.928625	1.24786	0.736048	0.777715	0.723187	1.49623	1.24957	1.69535	1.0754	1.19739	0.381885	0.202627	0.367085	-0.22339	-0.637723	-0.496413	-0.471389	-0.850958	0.0805989	-0.448066	-0.588551	-0.374213	0.562766	0.485238
Traumatic acid	C12H20O4	Neg	Lipids	228.136	8.99	2.06194	1.29902	2.26307	0.744866	0.587254	0.634555	3.8801	3.86219	2.62742	0.761786	0.684787	0.384097	1.03541	0.873049	1	0.52633	0.863318	0.478514	1.32216	1.20808	1.18183	1.87468	0.655558	3.45657	0.610223	0.969486	0.62272	2.85966	5.66444	1.55686	1.044	0.377422	1.17828	-0.424947	-0.767944	-0.656183	1.9561	1.94942	1.39365	-0.392543	-0.546273	-1.38046	0.0502008	-0.195865
1-LysoPE(15:0)	C20H42NO7P	Pos	Lipids	439.269	13.04	1.68039	3.61676	3.3084	0.510453	0.467319	0.692666	3.04366	1.18268	2.15654	0.431606	0.62028	0.649633	0.864191	1.2738	1.41882	0.83952	0.331585	0.63718	1.45472	1	1.17128	2.86852	0.556813	2.12762	0.567173	1.1856	0.602762	5.15167	3.75128	1.96695	0.748798	1.8547	1.72613	-0.970149	-1.09752	-0.529768	1.60581	0.242064	1.10872	-1.21221	-0.689008	-0.622303	-0.210578	0.349141
tetradecylamine	C14H31N	Pos	Lipids	213.246	10.21	1.14564	0.971197	0.906697	1.00833	1.05945	1.0233	1.31764	0.87868	0.948642	1.0535	0.965539	0.939816	1	0.920414	0.866008	1.01949	0.981619	1.12062	1.01862	0.958859	1.03337	1.00784	1.03036	1.04832	0.986283	0.928807	1.04058	0.978145	1.0629	0.892587	0.196152	-0.0421636	-0.141308	0.0119748	0.0833154	0.0332349	0.397952	-0.18659	-0.0760643	0.0751841	-0.0505941	-0.0895501	0	-0.119646
9-OxoOTrE	C18H28O3	Neg	Lipids	292.204	14.44	1	1.58143	1.7022	0.660826	0.706132	0.746852	5.30238	2.05132	2.34562	0.866128	0.978324	1.07014	0.617887	1.11404	0.878401	0.68687	0.60937	0.539051	1.53421	1.50292	1.38615	1.42788	0.704603	3.23311	0.97153	0.870109	0.611764	2.0265	3.32785	1.4223	0	0.661231	0.767399	-0.597658	-0.50199	-0.421106	2.40664	1.03655	1.22997	-0.207348	-0.031616	0.0977976	-0.694584	0.1558
phthalic acid mono-2-ethylhexyl ester	C16H22O4	Pos	Lipids	278.152	16.21	0.847185	0.881385	1.10191	0.919476	1.02205	1	1.04222	0.91142	0.917465	0.908572	1.13579	1.21527	0.902139	1.09999	0.948048	1.06819	1.05816	1.14823	0.958356	0.987537	1.02152	0.943494	0.980509	0.957037	1.08654	0.983393	1.09152	0.96225	0.88081	0.900936	-0.239251	-0.182156	0.14001	-0.121117	0.0314658	0	0.0596666	-0.133811	-0.124274	-0.138327	0.183694	0.281273	-0.148579	0.137493
1-LysoPC(18:1)	C26H52NO7P	Pos	Lipids	521.348	15.05	0.742669	1.56839	2.71568	0.931932	1.04363	0.922941	1.82945	0.75364	1.78008	0.897372	1.06243	0.954346	1.32905	0.996476	1.82769	0.618028	0.583933	1.41365	1	1.08913	0.989858	1.67558	0.966169	1.45439	0.971383	1.38441	0.871869	1.73425	1.49724	1.58786	-0.429208	0.649288	1.44131	-0.101703	0.0616158	-0.11569	0.87141	-0.408053	0.831939	-0.156221	0.0873665	-0.0674155	0.410397	-0.00509252
9-HOTrE	C18H30O3	Neg	Lipids	294.216	13.51	1.05033	1	1.02516	1.19516	0.66001	0.702154	2.27352	0.925121	1.47844	0.894746	1.21888	1.75087	0.436517	0.706279	0.678191	0.527842	0.361206	0.483604	1.21371	1.12762	1.25648	1.02516	0.852441	1.55903	1.28817	0.606995	0.457551	1.20262	1.21027	1.32662	0.0708424	0	0.035856	0.257204	-0.59944	-0.510142	1.18493	-0.112286	0.564079	-0.160449	0.285559	0.808072	-1.19589	-0.501691
stearidonic acid	C18H28O2	Pos	Lipids	276.209	14	1	2.03112	1.65535	0.909997	0.498744	0.660373	2.98061	0.592307	1.60177	0.733229	1.00606	1.38315	0.5705	1.12425	0.95056	0.687926	0.628419	0.59272	1.25491	1.22213	1.17911	1.56215	0.689705	1.7249	1.04081	0.881771	0.636355	2.26496	1.65726	1.38566	0	1.02227	0.727135	-0.136067	-1.00363	-0.598647	1.57561	-0.755583	0.67967	-0.447665	0.00871579	0.467957	-0.809702	0.168967
N-Methylethanolamine phosphate	C3H10NO4P	Pos	Lipids	155.034	1.49	1.21513	0.986447	0.950364	1	0.98136	0.939361	0.945346	1.09081	1.08648	1.02307	1.01066	1.01811	0.945299	1.07358	1.08975	1.02941	0.95697	0.883938	0.994961	0.975121	1.01722	1.05065	0.973573	1.04088	1.01728	1.03621	0.956772	1.07917	1.0232	1.08303	0.281115	-0.0196867	-0.073448	0	-0.0271463	-0.0902491	-0.0810862	0.125403	0.119661	0.0329056	0.0152963	0.0258868	-0.081157	0.102429
linoleoyl ethanolamide	C20H37NO2	Pos	Lipids	323.282	16.79	0.907156	1.58983	2.01852	1.45336	2.00777	1	1.19246	0.619075	0.703856	1.12652	1.76816	1.63313	0.647493	0.98983	0.864596	1.10536	0.914422	0.908902	0.816557	1.08695	0.99333	1.50517	1.48704	0.838462	1.50927	0.833973	0.976229	1.01219	0.555542	0.854281	-0.140577	0.668869	1.0133	0.539392	1.00559	0	0.253937	-0.691814	-0.506649	0.171872	0.822245	0.707641	-0.627063	-0.0147473
phosphodimethylethanolamine	C4H12NO4P	Neg	Lipids	169.05	1.58	1.07947	1.52606	1.25066	0.86447	0.760991	0.645713	1.33453	1.63482	1.36325	0.955248	0.85342	0.898779	0.782501	1	1.26551	0.964517	0.815096	0.683686	1.03661	1.06168	1.03505	1.2854	0.757058	1.4442	0.902482	1.016	0.8211	1.69788	1.60025	1.23737	0.110329	0.60981	0.322685	-0.210112	-0.394048	-0.631034	0.416328	0.70913	0.447045	-0.0660522	-0.228672	-0.153962	-0.353836	0
sphinganine	C18H39NO2	Pos	Lipids	301.298	11.24	0.965551	1.11195	1.12828	1	1.10148	0.883822	1.0179	0.539134	0.731902	1.03568	0.845516	1.20444	0.843425	1.13196	0.867324	0.673493	0.924918	0.847158	2.50434	2.32416	2.41449	1.0686	0.995101	0.762979	1.02854	0.947571	0.815189	1.07386	0.741804	1.16239	-0.0505758	0.153097	0.174129	0	0.139445	-0.178172	0.0255963	-0.891285	-0.450278	0.0505741	-0.242095	0.268363	-0.245668	0.178829
2-LysoPC(18:1)	C26H52NO7P	Pos	Lipids	521.348	14.68	0.86732	0.780228	1.25766	1.39031	1.47553	1.28127	0.568182	0.490256	0.575736	0.954172	1.14042	1.02724	1.33086	0.716392	0.807937	0.891123	0.923347	2.0701	1	1.08073	1.07917	0.968402	1.38237	0.544725	1.04061	0.95173	1.29486	0.700538	0.523466	0.735007	-0.205363	-0.358032	0.33074	0.475411	0.561231	0.357573	-0.815574	-1.02839	-0.796522	-0.0676784	0.189563	0.0387733	0.412359	-0.481179
1-LysoPE(20:3)	C25H46NO7P	Neg	Lipids	503.3	12.31	2.01212	3.27835	2.30136	0.631367	0.715196	0.74282	10.1062	7.26746	6.12532	1.08935	0.792742	0.142958	0.285917	1	0.781448	0.990463	0.657876	0.725269	1.83199	1.73297	1.7708	2.53061	0.696461	7.83299	0.675018	0.689122	0.791203	3.63353	11.6041	0.87098	1.00872	1.71297	1.20248	-0.663449	-0.483589	-0.428916	3.33717	2.86145	2.61478	0.123471	-0.335077	-2.80633	-1.80633	0
punicic acid	C18H30O2	Neg	Lipids	278.224	14.53	0.761047	1.19974	1	1.81433	0.946897	1.06227	0.951282	1.7222	0.950185	1.30966	1.26211	0.762437	0.878446	1.16601	0.481672	0.860859	0.802881	0.410427	1.54149	1.46905	1.6214	0.986928	1.2745	1.20789	1.1114	0.842043	0.691389	0.774366	1.08681	1.2179	-0.393943	0.262719	0	0.859433	-0.0787207	0.0871511	-0.0720554	0.784249	-0.07372	0.389196	0.335836	-0.39131	-0.186975	0.221582
2-amino-1,3-octadecanediol	C18H39NO2	Pos	Lipids	301.298	11.04	0.970504	1.0682	1.16526	0.977539	1.04066	0.752335	0.838415	0.391127	0.736718	1.08074	1.05031	1.30378	1.00391	1	0.73608	0.77257	0.938963	0.889997	2.24851	2.23194	2.19846	1.06799	0.923511	0.65542	1.14494	0.913331	0.867176	1.15644	0.572448	1.05322	-0.0431932	0.0951797	0.220655	-0.0327736	0.0574986	-0.410553	-0.254264	-1.35429	-0.440816	0.11202	0.0708153	0.382698	0.00563588	0
Traumatin	C12H20O3	Pos	Lipids	212.141	13.85	1.1555	1.22051	1.64653	0.936426	0.795536	1.1524	0.77619	0.435963	0.869218	1.71328	1.44096	1.25963	0.938928	0.896382	1	0.955327	0.981813	0.929827	1.09423	1.07977	1.10559	1.34085	0.961453	0.69379	1.47129	0.945104	0.955656	1.3946	0.471552	0.988958	0.208515	0.287483	0.719428	-0.0947631	-0.33	0.204637	-0.365519	-1.19772	-0.20221	0.776765	0.527028	0.333004	-0.0909128	-0.157814
decanoic acid	C10H20O2	Pos	Lipids	172.146	10.83	1.00874	0.972644	0.94064	0.967057	0.954097	1	1.02088	1.07284	0.965147	0.953913	0.941368	0.948628	1.03702	0.950211	1.01121	1.00582	1.00911	1.00747	1.01002	1.06063	0.986365	0.974009	0.973718	1.01962	0.94797	0.999481	1.00747	1.0003	1.07558	0.992074	0.0125599	-0.0400156	-0.0882852	-0.0483279	-0.0677915	0	0.0298065	0.101435	-0.0511793	-0.06807	-0.0871689	-0.076085	0.0524453	-0.0736803
12-amino-12-oxo-dodecanoic acid	C12H23NO3	Pos	Lipids	229.168	7.87	1.0105	1.04879	1.00087	1.01927	1.08247	0.987859	0.947455	1.01149	0.878954	1.0382	1.26165	0.959363	0.981993	0.939618	1	0.890816	1.15431	0.822147	0.895422	1.05789	0.871016	1.02005	1.02987	0.945965	1.0864	0.97387	0.955757	0.990473	0.87073	1.01895	0.015073	0.0687273	0.00125239	0.0275311	0.114328	-0.0176226	-0.0778707	0.0164767	-0.186141	0.0540852	0.33531	-0.0598516	-0.0262159	-0.0898535
9-OxoODE I	C18H30O3	Neg	Lipids	294.219	15.44	0.895647	1.17731	0.78645	1.14962	0.819723	1.09327	2.3785	1.05883	1.51606	0.687855	1.3458	1.52794	0.311888	0.726245	0.783453	0.678781	0.580862	0.561066	1	1.13034	1.07395	0.953135	1.02087	1.65113	1.1872	0.607195	0.606903	0.93365	1.39078	1.00048	-0.158997	0.235492	-0.346574	0.201155	-0.286791	0.128646	1.25005	0.0824681	0.600329	-0.539824	0.428468	0.611592	-1.6809	-0.461472
9-OxoODE II	C18H30O3	Pos	Lipids	294.219	15.65	1.28902	1	0.668007	4.04688	2.29624	0.913854	1.02269	0.391486	0.494714	1.00406	0.900905	0.82292	1.47841	0.615943	0.465072	1.23924	0.53297	0.514805	1.64219	1.50853	1.6403	0.985677	2.41899	0.636296	0.909294	0.853143	0.762339	0.407474	0.699769	1.11911	0.366279	0	-0.582066	2.01681	1.19927	-0.129965	0.0323644	-1.35297	-1.01533	0.00584322	-0.150553	-0.281176	0.564049	-0.699131
13-amino-13-oxo-tridecanoic acid	C13H25NO3	Pos	Lipids	243.183	8.65	0.912233	0.998146	0.97831	1.02509	0.925576	1.01909	0.956113	1.05078	0.915655	0.969763	1.95194	1	0.855955	1.11976	1.15649	1.02734	1.35471	0.742997	0.992075	1.03509	1.03019	0.962897	0.989919	0.974184	1.30723	1.04407	1.04168	0.972702	0.745225	1.00229	-0.132525	-0.00267666	-0.0316368	0.0357469	-0.111577	0.027288	-0.0647471	0.0714651	-0.127125	-0.0442965	0.964907	0	-0.224392	0.163195
1-LysoPE(14:0)	C19H40NO7P	Neg	Lipids	425.254	11.92	0.487988	1.25564	1.31025	0.432366	0.130089	0.171438	4.38453	8.9081	3.23341	1	1.70349	1.97936	0.0284424	0.234146	0.549284	0.23404	0.233352	0.0568847	1.35428	1.21144	1.23953	1.01796	0.244631	5.50868	1.56095	0.270624	0.174759	4.16121	3.52906	1.54856	-1.03508	0.328427	0.389843	-1.20968	-2.94243	-2.54424	2.13242	3.15512	1.69306	0	0.768495	0.985032	-5.13581	-2.09452
1-LysoPC(14:0)	C22H46NO7P	Pos	Lipids	467.302	12.07	0.609217	1	1.66388	0.619644	0.454295	0.477549	3.65856	3.18482	2.92356	0.923562	1.48866	1.31726	0.680895	0.528881	0.776691	0.49688	0.383178	1.38338	1.08286	1.27026	1.17314	1.09103	0.517163	3.25565	1.24316	0.662156	0.754478	2.10965	2.61884	0.877634	-0.714972	0	0.734552	-0.690488	-1.1383	-1.06628	1.87127	1.67121	1.54773	-0.114719	0.574016	0.397544	-0.554495	-0.918986
2-amino-1,3,4,5-eicosanetetrol	C20H43NO4	Pos	Lipids	361.319	9.5	0.973843	1.07831	1	1.0675	0.989406	1.02633	1.00109	0.760979	0.929862	1.08559	0.907627	1.13194	0.995519	0.982602	0.906046	0.894447	1.02849	0.961468	1.72148	1.68254	1.66512	1.01738	1.02774	0.89731	1.04172	0.961389	0.961468	0.989919	0.861375	0.999918	-0.0382388	0.108768	0	0.0942382	-0.0153649	0.0374884	0.00156756	-0.394071	-0.104912	0.118479	-0.139829	0.178794	-0.006479	-0.0253216
homoveratric acid	C10H12O4	Pos	Monoaromatics	196.073	5.34	1.3538	1.0878	1.13856	0.863162	0.647181	0.845072	1.36298	0.753724	1.41303	0.834826	1.08799	1.05777	0.959602	1.06759	0.97114	0.844062	0.726939	0.777645	1	1.04153	1.13179	1.19339	0.785138	1.17658	0.993527	0.999443	0.782882	1.51997	1.18424	1.27662	0.437013	0.121413	0.187216	-0.212298	-0.627759	-0.242854	0.446761	-0.407892	0.498792	-0.260453	0.121664	0.0810227	-0.0594912	0.0943545
homovanillic acid hexose I	C15H20O9	Neg	Monoaromatics	344.121	5.06	1.18952	0.728485	1.09327	0.978156	1.07152	1.41152	1.14555	1	0.837666	0.838638	0.700184	0.978342	1.1834	1.16192	1.02728	0.907656	0.732855	0.821867	1.03764	1.29971	0.878683	1.00376	1.15373	0.994404	0.839054	1.1242	0.820793	0.870009	1.18515	1.36965	0.250385	-0.457029	0.128643	-0.0318638	0.0996608	0.497252	0.196036	0	-0.255552	-0.25388	-0.514195	-0.0315894	0.242939	0.21651
homovanillic acid hexose II	C15H20O9	Neg	Monoaromatics	344.11	5.22	1.42561	1.03247	1.41339	0.711981	0.480627	0.66963	1.55262	1.45157	1.47727	1.15355	1	0.930226	0.909914	0.969276	0.893591	0.694186	0.64076	0.611299	1.15291	1.12703	1.0969	1.29049	0.620746	1.49382	1.02793	0.92426	0.648748	2.07893	1.45324	1.42468	0.511577	0.0460966	0.499163	-0.49009	-1.05701	-0.578564	0.634706	0.537618	0.562931	0.20608	0	-0.104346	-0.136198	-0.0450208
guaiacol hexose-pentose II	C18H26O11	Neg	Monoaromatics	418.136	5.26	1.11261	1.6106	1.53861	0.478261	0.3228	0.821003	2.15968	3.33119	2.57224	1.10821	0.678735	0.839321	0.964294	1.4692	1	0.796723	0.661104	0.627331	0.957398	1.2199	1.13119	1.42061	0.540688	2.6877	0.87542	1.1445	0.695053	2.6274	3.07018	1.64664	0.153948	0.687594	0.621629	-1.06413	-1.63129	-0.284541	1.11082	1.73604	1.36302	0.148225	-0.559081	-0.252706	-0.052455	0.555031
guaiacol hexose-pentose I	C18H26O11	Neg	Monoaromatics	418.145	5.11	1.18833	1.4286	1.46548	0.260733	0.212889	0.426276	1	1.15337	1.15797	0.750443	0.564124	0.545296	1.03034	1.02218	0.980326	0.264571	0.275965	0.283733	1.11957	1.16235	1.28716	1.3608	0.299966	1.10378	0.619955	1.01095	0.274756	4.53652	1.78042	3.67944	0.248934	0.514599	0.551372	-1.93936	-2.23183	-1.23014	0	0.205858	0.211595	-0.414186	-0.825915	-0.874887	0.0431187	0.0316528
homovanillic acid hexose III	C15H20O9	Pos	Monoaromatics	344.11	5.46	0.765363	2.50033	2.57381	0.0403142	0.0403142	0.0403142	3.57922	1.15609	3.18439	0.0403142	0.0806285	0.0403142	1.09805	1.3359	1.68089	0.0403142	0.0403142	0.0403142	1.26658	1	1.29288	1.9465	0.0403142	2.6399	0.0537523	1.37161	0.0403142	48.2833	49.1123	34.023	-0.385783	1.32212	1.36391	-4.63257	-4.63257	-4.63257	1.83964	0.209259	1.67102	-4.63257	-3.63257	-4.63257	0.134939	0.417816
5'-S-Methyl-5'-thioinosine	C11H14N4O4S	Pos	Nucleotides	298.073	14.01	0.689977	0.592342	1.03967	1.10831	0.879561	1.00287	0.998174	0.876231	0.936392	1	1.11646	1.08494	0.737377	0.942887	0.791633	0.996088	1.03594	1.14809	1.21323	1.44313	1.32349	0.773996	0.996911	0.936932	1.06714	0.823966	1.06004	0.776394	0.877988	0.777297	-0.535381	-0.755498	0.0561239	0.148356	-0.185145	0.00412859	-0.00263734	-0.190617	-0.0948148	0	0.158932	0.117622	-0.439525	-0.0848436
adenosine 5'-monophosphate	C10H14N5O7P	Pos	Nucleotides	347.063	2.54	0.739841	1.36752	1.84934	1.61078	1.10323	1.43678	1.23211	0.705625	1.12095	0.867513	1	0.535404	0.927069	0.799113	0.735032	0.688543	0.443423	0.533636	1.10176	1.11676	1.13518	1.3189	1.3836	1.01956	0.800972	0.820405	0.555201	0.953239	1.2729	1.47767	-0.434714	0.451563	0.887008	0.687756	0.141738	0.522843	0.301127	-0.503026	0.164718	-0.205042	0	-0.901301	-0.109251	-0.323528
cytosine	C4H5N3O	Pos	Nucleotides	111.043	2.54	1.35654	2.45895	4.07824	0.768912	0.634766	0.568286	2.55379	1.46435	2.66493	1	1.48733	0.787825	0.711925	0.941633	1.03102	0.651003	0.358232	0.51471	1.44622	1.15164	0.988225	2.63124	0.657321	2.22769	1.09172	0.89486	0.507981	4.00298	2.04053	1.7616	0.439935	1.29804	2.02795	-0.37911	-0.655702	-0.815311	1.35264	0.550262	1.4141	0	0.572725	-0.344053	-0.490202	-0.0867633
5'-deoxy-5'-(methylthio)adenosine	C11H15N5O3S	Pos	Nucleotides	297.09	5.02	1.33876	1.54808	1.9993	0.624284	0.626737	0.704461	1.25759	0.75	1.09909	0.608833	0.71043	0.481427	1.2659	1.45478	1.22128	0.695232	0.62153	0.878884	1	1.00291	1.07329	1.62872	0.651827	1.03556	0.60023	1.31399	0.731882	2.49869	1.72527	1.79535	0.420902	0.630482	0.999494	-0.679725	-0.674069	-0.505409	0.330661	-0.415037	0.136307	-0.715882	-0.493236	-1.05461	0.340159	0.540798
adenine	C5H5N5	Pos	Nucleotides	135.054	2.54	0.937038	1.30333	2.2637	1	0.409875	0.680695	4.6023	0.929781	2.41877	0.659241	0.771881	1.65437	0.906951	1.23325	1.66311	0.749574	0.444872	0.56139	1.6593	1.66044	1.62886	1.50136	0.696857	2.65029	1.0285	1.26777	0.585279	2.15447	2.57685	2.1661	-0.0938204	0.382199	1.17869	0	-1.28674	-0.554919	2.20236	-0.105037	1.27428	-0.601121	-0.37355	0.72628	-0.140903	0.302465
uracil	C4H4N2O2	Pos	Nucleotides	112.027	2.61	0.958893	1.63918	4.01269	0.942994	0.205227	0.406523	3.41934	1.17758	3.42019	0.62828	1	1.78362	0.714143	0.966669	1.31003	0.367763	0.402757	0.404523	1.39933	1.18559	1.10059	2.20359	0.518248	2.67237	1.1373	0.996948	0.391681	4.25199	2.34975	2.54531	-0.0605585	0.71297	2.00457	-0.084679	-2.28471	-1.29859	1.77372	0.235827	1.77408	-0.670521	0	0.834809	-0.485716	-0.0489062
xanthosine	C10H12N4O6	Neg	Nucleotides	284.088	4.36	0.782872	2.62864	2.91972	0.700555	0.82505	0.751361	4.3874	3.54072	2.08792	0.824651	0.551092	0.516636	1	1.27497	1.587	0.518618	0.279404	0.657477	1.37045	1.54806	1.41594	2.11041	0.758989	3.33868	0.630793	1.28732	0.485167	2.78055	5.29283	2.65336	-0.353151	1.39432	1.54583	-0.51343	-0.277446	-0.412421	2.13337	1.82404	1.06206	-0.278144	-0.859635	-0.952779	0	0.350459
guanosine	C10H13N5O5	Pos	Nucleotides	283.091	4.19	1.00151	2.23108	3.65551	0.79018	0.496164	0.491086	3.57608	1.14716	2.27066	0.914831	1	0.641967	0.730245	0.876359	1.36308	0.426109	0.289752	0.296545	1.30262	1.28046	1.25313	2.29604	0.592476	2.3313	0.852266	0.989895	0.337469	3.87532	2.73541	2.9333	0.00218211	1.15774	1.87007	-0.339747	-1.01111	-1.02595	1.83838	0.198069	1.18311	-0.128423	0	-0.639429	-0.453547	-0.190406
guanosine 2',3'-cyclic phosphate	C10H12N5O7P	Neg	Nucleotides	345.046	3.99	0.975748	4.84035	5.80255	0.550695	0.832887	0.999763	3.30437	4.67741	3.50123	0.527221	0.770451	0.700548	1.43738	1.41122	2.3233	0.463389	0.428913	0.773062	1.29447	1.18341	1	3.87288	0.794448	3.82767	0.666073	1.72396	0.555121	4.87493	5.74662	3.10556	-0.035419	2.27511	2.53669	-0.860674	-0.263807	-0.000342356	1.72437	2.22571	1.80786	-0.923521	-0.376225	-0.513444	0.523441	0.496943
uridine	C9H12N2O6	Neg	Nucleotides	244.07	3.96	0.877801	2.7321	4.17267	0.920544	0.423502	0.492909	4.38255	2.8677	2.58599	1.00514	0.791133	0.757506	0.753586	1	1.47983	0.376187	0.283322	0.334307	1.54315	1.52867	1.49388	2.59419	0.612318	3.27875	0.85126	1.0778	0.331272	4.23667	3.85164	3.25354	-0.188034	1.45001	2.06097	-0.119442	-1.23956	-1.02061	2.13177	1.51989	1.37072	0.00739698	-0.338008	-0.400671	-0.408156	0
adenosine	C10H13N5O4	Pos	Nucleotides	267.096	4.25	1.23113	2.47013	5.12566	0.390719	0.209393	0.197933	6.87786	2.10278	3.90309	0.33541	1	0.608078	0.491058	0.915834	1.40008	0.195545	0.244395	0.380334	1.75352	1.79629	1.75391	2.94231	0.266015	4.29458	0.647829	0.935657	0.273425	11.0607	6.62919	3.42199	0.299981	1.30459	2.35774	-1.35579	-2.25572	-2.33692	2.78196	1.0723	1.96462	-1.576	0	-0.717672	-1.02604	-0.126843
succinyladenosine	C14H17N5O8	Neg	Nucleotides	383.107	4.67	1.08975	3.14882	2.41599	0.436671	0.250606	0.213868	5.47669	3.22574	3.62112	0.503932	0.352087	0.55348	0.782586	1	1.82618	0.186857	0.197163	0.12425	1.67074	1.49567	1.60155	2.21819	0.300381	4.10785	0.469833	1.20292	0.169423	7.38457	8.74321	7.1001	0.124001	1.65481	1.27261	-1.19538	-1.99651	-2.22521	2.4533	1.68963	1.85644	-0.988699	-1.50599	-0.853397	-0.353679	0
inosine	C10H12N4O5	Neg	Nucleotides	268.081	4.38	1	2.17038	2.251	0.313933	0.220414	0.221293	6.89515	6.68557	5.97174	0.193785	0.262403	0.538731	0.830594	2.23458	2.78753	0.25332	0.263044	0.233853	1.7469	1.70668	1.62956	1.80713	0.25188	6.51748	0.33164	1.9509	0.250073	7.17456	19.6523	7.80134	0	1.11795	1.17057	-1.67147	-2.18171	-2.17597	2.78558	2.74105	2.57815	-2.36747	-1.93014	-0.892363	-0.267785	1.16
thymidine	C10H14N2O5	Neg	Nucleotides	242.09	4.57	1	3.04074	8.13914	0.155542	0.103156	0.100019	6.83058	4.83893	5.25592	0.114683	0.28104	0.207877	0.785573	2.00338	3.20356	0.0656284	0.0928475	0.144251	1.68943	1.67895	1.67313	4.05996	0.119572	5.64181	0.2012	1.99751	0.100909	33.9541	28.0408	19.7951	0	1.60442	3.02488	-2.68463	-3.27711	-3.32166	2.77201	2.27469	2.39394	-3.12427	-1.83115	-2.2662	-0.348183	1.00244
cytidine	C9H13N3O5	Pos	Nucleotides	243.085	2.54	1.0876	1.83044	2.78277	1	0.719875	0.573705	2.0318	1.1835	1.75729	0.785443	1.28567	0.79883	0.643753	0.807219	0.984745	0.474013	0.287063	0.115465	1.08276	1.17647	1.10706	1.90027	0.764526	1.65753	0.956649	0.811906	0.29218	2.48555	1.73264	2.77878	0.121149	0.872194	1.47652	0	-0.474182	-0.80162	1.02276	0.243063	0.813354	-0.348421	0.362524	-0.32404	-0.635421	-0.308967
deoxyguanosine	C10H13N5O4	Pos	Nucleotides	267.096	4.11	0.863678	2.91731	2.77054	1.3606	0.708122	0.811597	3.98552	0.989806	2.10641	1.2892	1.53385	0.906201	1	0.969434	0.945265	0.786169	0.310685	0.442565	1.74394	1.75227	1.69538	2.18384	0.960107	2.36058	1.24308	0.971566	0.51314	2.27458	1.89897	1.89338	-0.211435	1.54464	1.47017	0.444244	-0.497931	-0.301165	1.99477	-0.0147819	1.07478	0.366476	0.61716	-0.142097	0	-0.0447855
2'-deoxyadenosine	C10H13N5O3	Pos	Nucleotides	251.102	4.15	1.13268	2.05477	3.41125	0.734572	0.451904	0.475416	3.19971	1	1.91347	0.494878	1.81866	0.766678	0.560054	1.0349	0.864514	0.532773	0.255682	0.413939	1.31502	1.32687	1.28686	2.19957	0.553964	2.03773	1.02674	0.819822	0.400798	3.9706	1.98466	2.04547	0.179743	1.03898	1.7703	-0.445024	-1.14591	-1.07274	1.67794	0	0.936192	-1.01486	0.862875	-0.383306	-0.836361	0.049489
Uridine 5'-monophosphate	C9H13N2O9P	Pos	Nucleotides	324.034	1.73	0.806112	2.03303	2.33124	1.48137	0.618824	1.23	0.755057	0.276987	1.7719	0.971663	0.613633	1.08067	0.985348	1.4684	1.47184	0.863152	0.989656	0.796707	2.62326	1.3953	1	1.72346	1.11006	0.934646	0.888655	1.30853	0.883172	1.55258	1.05175	1.48163	-0.310947	1.02363	1.2211	0.566932	-0.692399	0.298656	-0.405343	-1.85211	0.825293	-0.0414717	-0.704553	0.111923	-0.0212949	0.554248
guanine	C5H5N5O	Pos	Nucleotides	151.049	4.25	1.21061	2.33228	4.96659	0.371118	0.227182	0.182825	6.39161	2.01892	3.81902	0.329212	1	0.518752	0.43995	0.918078	1.27597	0.172741	0.229985	0.466667	1.67717	1.65697	1.64868	2.8365	0.260375	4.07652	0.615988	0.878	0.289797	10.8939	6.61785	3.0297	0.275739	1.22174	2.31226	-1.43005	-2.13808	-2.45146	2.67618	1.01358	1.9332	-1.60291	0	-0.946883	-1.18459	-0.123311
Uridine 3'-monophosphate	C9H13N2O9P	Neg	Nucleotides	324.036	1.87	0.901706	1.93864	1.77619	1.55117	0.764016	1.19559	2.1298	1.25784	1.92586	0.915617	1	0.416005	0.955103	0.854688	0.771704	0.710312	0.423167	0.626939	1.2404	1.09879	1.17467	1.53885	1.17026	1.77116	0.777207	0.860498	0.586806	1.31496	2.27888	1.46641	-0.149271	0.955044	0.828789	0.633354	-0.388325	0.257727	1.09072	0.330946	0.945501	-0.127184	0	-1.26533	-0.0662711	-0.22653
pseudouridine 5'-phosphate	C9H13N2O9P	Pos	Nucleotides	324.035	2.39	1.13297	0.938927	1.47092	1.75258	0.87311	1.17921	1.54148	0.208325	1.00387	1.03218	1.50639	0.752341	0.801133	0.765189	0.792481	0.77282	0.416649	0.570945	1.15864	1.11536	1	1.18094	1.2683	0.917892	1.09697	0.786268	0.586805	0.931121	0.836753	1.33991	0.180108	-0.0909157	0.556721	0.80948	-0.195765	0.237816	0.624312	-2.26309	0.00557913	0.0456903	0.591094	-0.410542	-0.319887	-0.386111
uridine 5'-phosphate	C9H13N2O9P	Neg	Nucleotides	324.035	2.39	0.632545	1.21931	1	1.80586	0.936641	1.28229	1.15415	1.03346	1.2642	0.716589	1.00002	0.430803	0.85208	0.767767	0.566189	0.685608	0.388171	0.676378	1.02265	1.00435	1.08688	0.950617	1.3416	1.1506	0.715805	0.728679	0.583386	0.708571	1.60742	1.24905	-0.66076	0.286061	0	0.852688	-0.0944319	0.358725	0.206826	0.0474783	0.338229	-0.480782	3.17839e-05	-1.2149	-0.230939	-0.381259
cytidine 5'-monophosphate	C9H14N3O8P	Pos	Nucleotides	323.049	2.03	0.957084	1.32535	1.9119	1.49364	0.92224	1.3324	0.794315	0.143914	1.12905	1	1.02475	0.551002	1.03411	0.835356	0.638579	0.86706	0.430514	0.674164	1.01312	1.20686	1.13702	1.39811	1.24943	0.689092	0.858584	0.836015	0.657246	1.119	0.802591	1.272	-0.0632833	0.406376	0.935009	0.578835	-0.116786	0.414023	-0.332217	-2.79672	0.175104	0	0.0352704	-0.85987	0.0483921	-0.259538
hypoxanthine	C5H4N4O	Pos	Nucleotides	136.039	3.18	1	1.28778	4.01429	1.1107	0.318132	0.807379	8.65609	0.793	2.72241	3.57862	0.688661	1.97863	0.444066	0.931938	0.97859	0.616241	0.516355	0.583287	2.50802	2.32154	2.26355	2.10069	0.745403	4.05717	2.08197	0.784865	0.571961	2.8182	1.94871	1.37224	0	0.364889	2.00515	0.151467	-1.6523	-0.308682	3.11372	-0.334608	1.44489	1.8394	-0.538134	0.984502	-1.17116	-0.101694
guanosine 5'- monophosphate	C10H14N5O8P	Neg	Nucleotides	363.057	2.6	0.882099	1.34856	1.00388	2.08464	0.907881	1.34454	1	0.819507	0.621995	1.21948	1.49667	0.369218	1.1214	0.757408	0.442653	0.753922	0.346106	0.66935	1.24033	1.23774	1.29179	1.07818	1.44569	0.813834	1.02846	0.77382	0.589793	0.74579	0.791316	1.31202	-0.180987	0.431422	0.00558577	1.0598	-0.139424	0.427114	0	-0.287172	-0.685026	0.286266	0.581757	-1.43745	0.1653	-0.400857
adenosine 3'-monophosphate	C10H14N5O7P	Pos	Nucleotides	347.063	1.86	0.670794	1.17789	1.57585	1.95717	1.39716	1.5484	1.22353	0.188909	0.893405	1.00151	1.16226	0.669753	0.938032	0.767653	0.640356	0.771768	0.612137	0.804162	1.12302	1	1.02758	1.14151	1.63424	0.768615	0.944509	0.782014	0.729356	0.698495	0.813772	1.0722	-0.576059	0.236204	0.65613	0.968771	0.482497	0.630775	0.291048	-2.40423	-0.162613	0.0021796	0.216934	-0.578298	-0.0922913	-0.381473
xanthine	C5H4N4O2	Neg	Nucleotides	152.032	3.8	0.802184	1.52227	1.26683	0.621504	0.984009	1	4.89202	4.43674	3.23909	0.960956	0.890653	1.45862	0.932967	0.578101	1.15357	0.643777	0.874636	0.896316	1.81559	1.72516	1.64369	1.19709	0.868504	4.18928	1.10341	0.888212	0.80491	1.37834	3.79667	1.10349	-0.317994	0.606221	0.341218	-0.686164	-0.0232568	0	2.29043	2.1495	1.69559	-0.0574576	-0.167065	0.544604	-0.100102	-0.790607
adipic acid	C6H10O4	Neg	Organic acids and derivatives	146.058	4.44	1.07013	2.47456	1.84324	0.309185	0.259882	0.458743	3.74558	2.35785	3.6146	0.262726	0.297456	0.414497	0.501509	1	1.05667	0.461144	0.243257	0.318622	1.03282	1.04453	1.22833	1.79598	0.342603	3.23934	0.324893	0.852726	0.341008	5.24215	9.97049	2.5006	0.0977896	1.30717	0.882242	-1.69346	-1.94407	-1.12424	1.90519	1.23747	1.85383	-1.92837	-1.74925	-1.27057	-0.995652	0
2-(6'-Methylthio)hexylmalic acid	C11H20O5S	Pos	Organic acids and derivatives	264.103	1.62	1.36848	1.44587	0.641222	1.62233	1.17609	1.98943	0.202111	0.885481	0.719204	0.343634	0.76565	1.19499	1.22281	1	1.65465	0.919658	0.933874	1.01944	0.912131	0.998043	1.20636	1.15186	1.59595	0.602265	0.768093	1.29249	0.957658	0.721736	0.784105	1.34964	0.452573	0.531934	-0.641105	0.698072	0.233993	0.992355	-2.30678	-0.175467	-0.475528	-1.54105	-0.385243	0.257003	0.290205	0
1-aminocyclopropane-1-carboxylate	C4H7NO2	Pos	Organic acids and derivatives	101.048	1.47	1.00832	0.944926	1.93636	1.03976	0.806885	1.08581	1.65577	0.587974	1.38336	0.992163	1	0.730506	1.1626	0.744686	0.649091	0.963401	0.757875	0.920883	1.22646	1.21563	1.125	1.29653	0.977487	1.20903	0.907556	0.852127	0.880719	1.3264	1.33219	0.967535	0.0119495	-0.0817262	0.953347	0.0562536	-0.309565	0.118775	0.7275	-0.766177	0.468178	-0.0113511	0	-0.453032	0.21736	-0.425296
dehydrophaseic acid hexose	C21H32O10	Neg	Others	444.199	5.13	1.22497	1.25584	1.26521	0.765011	0.661797	0.828329	1.61618	1.55498	1.29039	1.17951	1	0.92541	0.984793	1.15233	0.970803	0.744509	0.639557	0.705158	1.13183	0.990037	1.11472	1.24867	0.751712	1.48718	1.03497	1.03597	0.696408	1.6611	1.43693	1.4876	0.292745	0.328648	0.339377	-0.386449	-0.59554	-0.271724	0.692586	0.636895	0.367812	0.238192	0	-0.111835	-0.0221074	0.204548
tricalysiamide B	C20H29NO3	Pos	Others	331.215	14.67	0.734739	1	1.87551	0.84321	1.18011	0.178342	2.44946	0.621615	1.13561	0.592238	2.71131	0.927805	0.844507	1.69351	1.03895	0.831467	0.587355	0.695223	1.3823	1.7937	1.40867	1.20342	0.733888	1.40223	1.41045	1.19232	0.704681	1.63978	0.994171	1.692	-0.444696	0	0.907284	-0.246036	0.238923	-2.48728	1.29247	-0.685906	0.183468	-0.755752	1.43899	-0.108107	-0.243818	0.760019
N,N'-Dicyclohexylurea	C13H24N2O	Pos	Others	224.189	10.81	0.966963	1.02974	1.00535	0.993728	0.989762	1.04893	1.0006	1	1.05594	0.919704	0.987183	1.02349	0.978734	0.999967	1.03862	1.00667	0.994948	0.910737	1.0042	1.01871	0.939212	1.00069	1.01081	1.01885	0.976791	1.00577	0.970786	0.989988	1.04305	1.03604	-0.0484673	0.0422864	0.00770365	-0.00907725	-0.0148469	0.068923	0.000865792	0	0.078529	-0.120758	-0.0186102	0.0334917	-0.0310107	-4.73837e-05
dioctyl hexanedioate	C22H42O4	Pos	Others	370.308	18.34	1.01895	1.08551	1.05276	0.97238	0.758302	0.783364	1.07852	1.01278	1.07034	0.965302	0.867487	1.00607	0.956971	0.844115	1.00051	0.964468	1.02993	0.937369	0.981544	1.05547	1	1.05241	0.838015	1.05388	0.946285	0.933865	0.977257	1.25583	1.1137	0.955598	0.027082	0.118375	0.0741819	-0.0404075	-0.399156	-0.352246	0.109056	0.0183137	0.098063	-0.0509474	-0.205086	0.00872424	-0.0634534	-0.244489
dodecyl (dimethyl) amine oxide	C14H31NO	Pos	Others	229.241	9.48	0.824091	1.2359	1.03236	1.12268	1	0.970939	1.05297	0.649115	0.770502	0.871135	0.813152	1.04898	0.849537	1.02244	0.886363	0.809899	1.20624	0.887099	2.05349	2.00398	2.01418	1.03078	1.03121	0.824196	0.911089	0.919448	0.967745	0.999591	0.904627	0.950094	-0.279125	0.305565	0.0459453	0.166945	0	-0.0425469	0.0744655	-0.623454	-0.376129	-0.199032	-0.298403	0.0689872	-0.235251	0.0320204
3-indoleacetic acid	C10H9NO2	Pos	Plant hormone	175.063	7.6	1.43225	5.13446	8.78298	0.0276905	0.0276905	0.0276905	2.73853	0.820495	2.13702	0.0553809	0.152871	0.122233	1.65286	2.59997	3.72387	0.0276905	0.0276905	0.0276905	1	1.17729	1.25285	5.11657	0.0276905	1.89868	0.110161	2.6589	0.0276905	184.777	17.2354	96.0222	0.518287	2.36021	3.13471	-5.17447	-5.17447	-5.17447	1.4534	-0.285433	1.0956	-4.17447	-2.70961	-3.0323	0.724964	1.37849
jasmonic acid	C12H18O3	Neg	Plant hormones	210.125	9.04	1.06879	3.03072	2.07026	0.0805491	0.0340984	0.0603126	3.79458	2.93466	4.11884	0.0739797	0.0350923	0.110383	0.836356	1.33949	1.24478	0.0170492	0.0170492	0.0632471	1	1.21706	1.15199	2.05659	0.05832	3.61603	0.0731517	1.14021	0.0324485	35.2639	49.4319	35.139	0.0959812	1.59966	1.04981	-3.63399	-4.87415	-4.0514	1.92394	1.5532	2.04224	-3.75673	-4.8327	-3.17941	-0.257811	0.421684
abscisic acid hexose ester	C21H30O9	Neg	Plant hormones derivatives	426.189	6.34	1.5767	3.52786	5.40924	0.0536701	0.133489	0.251676	2.43117	2.52106	1.73756	0.0533635	0.011787	0.0235739	1.24503	1.75902	1.29959	0.047685	0.105194	0.137569	1	0.863199	1.01936	3.5046	0.146278	2.22993	0.0295748	1.43455	0.0968161	23.9584	75.3997	14.8172	0.656906	1.81879	2.43543	-4.21974	-2.9052	-1.99036	1.28165	1.33403	0.797064	-4.228	-6.40666	-5.40666	0.316181	0.814769
sarmentogenin 3-O--rhamnoside II	C29H44O9	Pos	Terpenoids	536.296	14	0.861093	3.43749	5.2825	0.466132	0.400259	0.610305	4.44115	0.567212	2.25476	1.00386	1.60002	0.585503	1.12239	0.870357	1	0.66332	0.484683	0.625661	1.19149	1.29191	1.47819	3.19369	0.492232	2.42104	1.06313	0.997582	0.591221	6.48819	2.27728	1.68733	-0.215759	1.78136	2.40122	-1.10119	-1.321	-0.712398	2.15093	-0.818039	1.17298	0.00555859	0.678091	-0.772253	0.166574	-0.20032
sarmentogenin 3-O--rhamnoside I	C29H44O9	Pos	Terpenoids	536.295	13.66	0.713871	1.07953	2.02218	1	0.418816	0.77124	1.5992	0.534521	1.10548	1.22172	1.21455	0.697071	0.90165	0.72211	0.610757	1.35394	0.629418	0.942096	1.03955	1.14312	1.08566	1.27186	0.730019	1.07973	1.04445	0.744839	0.975152	1.74223	1.03378	0.763818	-0.486266	0.110398	1.01591	0	-1.25561	-0.374748	0.677348	-0.903682	0.144678	0.288915	0.280426	-0.520623	-0.149361	-0.46971
Sterebin I	C21H36O4	Pos	Terpenoids	352.26	13.66	0.711868	1.57606	2.13523	0.85066	0.513825	0.813027	1.97159	0.689746	1.22187	1.04083	1.2944	0.626212	0.724536	0.920411	0.724471	1.2182	0.668597	1	1.25632	1.25486	1.15678	1.47439	0.725838	1.2944	0.987147	0.789806	0.962264	2.03129	1.31126	0.820779	-0.490318	0.656327	1.09439	-0.233346	-0.96065	-0.298624	0.979361	-0.535862	0.289092	0.0577291	0.372289	-0.675278	-0.46487	-0.119651
[truncated: 10 more columns]
