# Supplementary material for: Investigating the Resistance Mechanism of Wheat Varieties to Fusarium Head Blight Using Comparative Metabolomics
Source: Int J Mol Sci. 2023 Feb 6;24(4):3214. doi: 10.3390/ijms24043214 (PMC9960685; doi:10.3390/ijms24043214)
Supplement: Supplementary file 1 [file ijms-24-03214-s001.zip › ijms-2090828-supplementary/TableS2.xlsx]

## Sheet: Sheet1
Enzyme	Gene ID
Malate dehydrogenase	TraesCS1A02G155200
	TraesCS1A02G348500
	TraesCS1A02G412900
	TraesCS1B02G172400
	TraesCS1B02G363100
Fumarate hydratase	TraesCS4A02G137100
	TraesCS4B02G167200
	TraesCS4D02G170200
