# Supplementary material for: Investigating the Resistance Mechanism of Wheat Varieties to Fusarium Head Blight Using Comparative Metabolomics
Source: Int J Mol Sci. 2023 Feb 6;24(4):3214. doi: 10.3390/ijms24043214 (PMC9960685; doi:10.3390/ijms24043214)
Supplement: Supplementary file 1 [file ijms-24-03214-s001.zip › ijms-2090828-supplementary/TableS3.xlsx]

## Sheet: Sheet1
Enzyme	Gene ID
Adenosine deaminase	TraesCS2A02G127500
	TraesCS2A02G127600
	TraesCS2B02G149500
	TraesCS2D02G129800
	TraesCS2D02G129900
	TraesCS2D02G130200
	TraesCS5A02G086900
	TraesCS5B02G092900
	TraesCS5D02G099200
2.5'-nucleotidase	TraesCS3A02G165000
	TraesCS3A02G251100
	TraesCS3B02G200700
	TraesCS3B02G280600
	TraesCS3D02G176600
	TraesCS3D02G251500
	TraesCS5A02G221100
	TraesCS5B02G219900
	TraesCS5D02G228800
	TraesCS6B02G160800
Adenosine kinase	TraesCS6A02G223400
	TraesCS6B02G257900
	TraesCS6D02G212000
