# Supplementary material for: Investigating the Resistance Mechanism of Wheat Varieties to Fusarium Head Blight Using Comparative Metabolomics
Source: Int J Mol Sci. 2023 Feb 6;24(4):3214. doi: 10.3390/ijms24043214 (PMC9960685; doi:10.3390/ijms24043214)
Supplement: Supplementary file 1 [file ijms-24-03214-s001.zip › ijms-2090828-supplementary/TableS4.xlsx]

## Sheet: Sheet1
Enzyme	Gene ID
Arogenate dehydratase	TraesCS1A02G188000
	TraesCS1B02G195800
	TraesCS1D02G188500
	TraesCS2A02G082200
	TraesCS2A02G291900
	TraesCS2A02G292000
	TraesCS2B02G096300
	TraesCS2B02G308400
	TraesCS2B02G308500
	TraesCS2D02G080100
	TraesCS2D02G289900
	TraesCS2D02G290000
	TraesCS4A02G106500
	TraesCS4A02G106600
	TraesCS4B02G197700
	TraesCS4D02G198200
	TraesCS4D02G198400
	TraesCS5A02G370200
	TraesCS5B02G372500
	TraesCS5D02G379700
Argininosuccinate synthase	TraesCS1A02G246600
	TraesCS1B02G257300
	TraesCS1D02G245900
Tryptophan synthase alpha chain	TraesCS1A02G428400
	TraesCS1B02G463100
	TraesCS1D02G437700
	TraesCS5A02G440700
	TraesCS5B02G444300
Adenosylhomocysteine nucleosidase	TraesCS1B02G060900
	TraesCS3B02G479600
	TraesCS3D02G437600
	TraesCS4A02G457100
	TraesCS7A02G032500
Ornithine carbamoyltransferase	TraesCS6A02G272200
	TraesCS6B02G299700
	TraesCS6D02G252300
