# Supplementary material for: Investigating the Resistance Mechanism of Wheat Varieties to Fusarium Head Blight Using Comparative Metabolomics
Source: Int J Mol Sci. 2023 Feb 6;24(4):3214. doi: 10.3390/ijms24043214 (PMC9960685; doi:10.3390/ijms24043214)
Supplement: Supplementary file 1 [file ijms-24-03214-s001.zip › ijms-2090828-supplementary/TableS5.xlsx]

## Sheet: Sheet1
Gene ID	Name	Forward (5’-3’)	Reverse (5’-3’)
TraesCS1B02G060900	adenosylhomocysteine nucleosidase	GCCGCCGCCGCCGCCGCCGCC	TGTGGCCTGGAAAAGATCCTC
TraesCS2A02G292000	arogenate dehydratase	CTCAGCAACTGTGCCGTCCTC	GGCGTGCCCGGCGCGTACAGC
TraesCS1A02G348500	malate dehydrogenase	GCCATGGCATCACAAGCTATG	AATCAAGATGTCTCCTCTGGT
TraesCS1A02G428400	tryptophan synthase alpha chain	CTCGGCGGCGTCGTCCCCCTC	GACCCCGACTTGGCGACCACG
TraesCS1D02G353100	Tubulin	GTGGAACTGGCTCTGGC	CGCTCAATGTCAAGGGA
